# Supplementary material for: Predicting the possible effect of miR-203a-3p and miR-29a-3p on DNMT3B and GAS7 genes expression
Source: J Integr Bioinform. 2021 Dec 16;19(1):20210016. doi: 10.1515/jib-2021-0016 (PMC9069646; doi:10.1515/jib-2021-0016)
Supplement: Supplementary file 1 — Supplementary Material Details [file j_jib-2021-0016_suppl_001.xlsx]

## Sheet: Sheet1
Gene Name	RefseqID	MicroRNA	StemLoopID	Seed length	Start	Position	End	Region	Pvalue
DNMT3B	NM_006892	hsa-miR-483-3p	hsa-mir-483	12	3738	2	3727	3 UTR	0.0001
DNMT3B	NM_006892	hsa-miR-548p	hsa-mir-548p	12	4267	1	4256	3 UTR	0.0001
DNMT3B	NM_006892	hsa-miR-653	hsa-mir-653	11	4257	2	4247	3 UTR	0.0004
DNMT3B	NM_006892	hsa-miR-548p	hsa-mir-548p	11	4266	2	4256	3 UTR	0.0004
DNMT3B	NM_006892	hsa-miR-766	hsa-mir-766	10	3479	1	3470	3 UTR	0.0014
DNMT3B	NM_006892	hsa-miR-938	hsa-mir-938	9	3384	2	3376	3 UTR	0.0056
DNMT3B	NM_006892	hsa-miR-548f	hsa-mir-548f-4	9	4263	1	4255	3 UTR	0.0056
DNMT3B	NM_006892	hsa-miR-548c-3p	hsa-mir-548c	9	3973	2	3965	3 UTR	0.0056
DNMT3B	NM_006892	hsa-miR-548f	hsa-mir-548f-5	9	4263	1	4255	3 UTR	0.0056
DNMT3B	NM_006892	hsa-miR-1913	hsa-mir-1913	9	3031	1	3023	3 UTR	0.0056
DNMT3B	NM_006892	hsa-miR-548f	hsa-mir-548f-1	9	4263	1	4255	3 UTR	0.0056
DNMT3B	NM_006892	hsa-miR-766	hsa-mir-766	9	3478	2	3470	3 UTR	0.0056
DNMT3B	NM_006892	hsa-miR-641	hsa-mir-641	9	3438	1	3430	3 UTR	0.0056
DNMT3B	NM_006892	hsa-miR-548f	hsa-mir-548f-2	9	4263	1	4255	3 UTR	0.0056
DNMT3B	NM_006892hsa-miR-203a-3phsa-miR-203a-3p8				1151	2	1158	3 UTR	0.0001
DNMT3B	NM_006892	hsa-miR-548f	hsa-mir-548f-3	9	4263	1	4255	3 UTR	0.0056
DNMT3B	NM_006892	hsa-miR-548f	hsa-mir-548f-3	8	4262	2	4255	3 UTR	0.0222
DNMT3B	NM_006892	hsa-miR-575	hsa-mir-575	8	3321	2	3314	3 UTR	0.0222
DNMT3B	NM_006892	hsa-miR-30d	hsa-mir-30d	8	3338	1	3331	3 UTR	0.0222
DNMT3B	NM_006892	hsa-miR-339-5p	hsa-mir-339	8	3937	1	3930	3 UTR	0.0222
DNMT3B	NM_006892	hsa-miR-576-3p	hsa-mir-576	8	3922	2	3915	3 UTR	0.0222
DNMT3B	NM_006892	hsa-miR-654-3p	hsa-mir-654	8	3897	1	3890	3 UTR	0.0222
DNMT3B	NM_006892	hsa-miR-221	hsa-mir-221	8	3365	1	3358	3 UTR	0.0222
DNMT3B	NM_006892	hsa-miR-1283	hsa-mir-1283-2	8	4101	1	4094	3 UTR	0.0222
DNMT3B	NM_006892	hsa-miR-297	hsa-mir-297	8	3900	1	3893	3 UTR	0.0222
DNMT3B	NM_006892	hsa-miR-452*	hsa-mir-452	8	3826	1	3819	3 UTR	0.0222
DNMT3B	NM_006892	hsa-miR-598	hsa-mir-598	8	3538	2	3531	3 UTR	0.0222
DNMT3B	NM_006892	hsa-miR-548f	hsa-mir-548f-4	8	4262	2	4255	3 UTR	0.0222
DNMT3B	NM_006892	hsa-miR-656	hsa-mir-656	8	3671	2	3664	3 UTR	0.0222
DNMT3B	NM_006892	hsa-miR-222	hsa-mir-222	8	3365	1	3358	3 UTR	0.0222
DNMT3B	NM_006892	hsa-miR-1283	hsa-mir-1283-2	8	3693	1	3686	3 UTR	0.0222
DNMT3B	NM_006892	hsa-miR-1228	hsa-mir-1228	8	2943	1	2936	3 UTR	0.0222
DNMT3B	NM_006892	hsa-miR-1283	hsa-mir-1283-1	8	4101	1	4094	3 UTR	0.0222
DNMT3B	NM_006892	hsa-miR-30b	hsa-mir-30b	8	3338	1	3331	3 UTR	0.0222
DNMT3B	NM_006892	hsa-miR-1200	hsa-mir-1200	8	3646	2	3639	3 UTR	0.0222
DNMT3B	NM_006892	hsa-miR-491-5p	hsa-mir-491	8	3918	2	3911	3 UTR	0.0222
DNMT3B	NM_006892	hsa-miR-618	hsa-mir-618	8	4303	1	4296	3 UTR	0.0222
DNMT3B	NM_006892	hsa-let-7b*	hsa-let-7b	8	3431	2	3424	3 UTR	0.0222
DNMT3B	NM_006892	hsa-miR-548f	hsa-mir-548f-5	8	4262	2	4255	3 UTR	0.0222
DNMT3B	NM_006892	hsa-miR-1283	hsa-mir-1283-1	8	3693	1	3686	3 UTR	0.0222
DNMT3B	NM_006892	hsa-miR-138-1*	hsa-mir-138-1	8	3158	2	3151	3 UTR	0.0222
DNMT3B	NM_006892	hsa-miR-1913	hsa-mir-1913	8	3030	2	3023	3 UTR	0.0222
DNMT3B	NM_006892	hsa-miR-548e	hsa-mir-548e	8	4263	1	4256	3 UTR	0.0222
DNMT3B	NM_006892	hsa-miR-496	hsa-mir-496	8	3259	1	3252	3 UTR	0.0222
DNMT3B	NM_006892	hsa-miR-625	hsa-mir-625	8	3569	2	3562	3 UTR	0.0222
DNMT3B	NM_006892	hsa-miR-29a*	hsa-mir-29a	8	4327	1	4320	3 UTR	0.0222
DNMT3B	NM_006892	hsa-miR-1253	hsa-mir-1253	8	3134	2	3127	3 UTR	0.0222
DNMT3B	NM_006892	hsa-miR-149*	hsa-mir-149	8	3611	2	3604	3 UTR	0.0222
DNMT3B	NM_006892	hsa-miR-515-5p	hsa-mir-515-1	8	3968	2	3961	3 UTR	0.0222
DNMT3B	NM_006892	hsa-miR-629*	hsa-mir-629	8	4015	1	4008	3 UTR	0.0222
DNMT3B	NM_006892	hsa-miR-29a	hsa-mir-29a	8	4092	1	4085	3 UTR	0.0222
DNMT3B	NM_006892	hsa-miR-548g	hsa-mir-548g	8	4262	1	4255	3 UTR	0.0222
DNMT3B	NM_006892	hsa-miR-194*	hsa-mir-194-2	8	2909	1	2902	3 UTR	0.0222
DNMT3B	NM_006892	hsa-miR-548f	hsa-mir-548f-1	8	4262	2	4255	3 UTR	0.0222
DNMT3B	NM_006892	hsa-miR-519e*	hsa-mir-519e	8	3968	2	3961	3 UTR	0.0222
DNMT3B	NM_006892	hsa-miR-30a	hsa-mir-30a	8	3338	1	3331	3 UTR	0.0222
DNMT3B	NM_006892	hsa-miR-1267	hsa-mir-1267	8	4258	2	4251	3 UTR	0.0222
DNMT3B	NM_006892	hsa-miR-765	hsa-mir-765	8	3710	1	3703	3 UTR	0.0222
DNMT3B	NM_006892	hsa-miR-29c	hsa-mir-29c	8	4092	1	4085	3 UTR	0.0222
DNMT3B	NM_006892	hsa-miR-515-5p	hsa-mir-515-2	8	3968	2	3961	3 UTR	0.0222
DNMT3B	NM_006892	hsa-miR-641	hsa-mir-641	8	3437	2	3430	3 UTR	0.0222
DNMT3B	NM_006892	hsa-miR-29b	hsa-mir-29b-1	8	4092	1	4085	3 UTR	0.0222
DNMT3B	NM_006892	hsa-miR-1272	hsa-mir-1272	8	3545	1	3538	3 UTR	0.0222
DNMT3B	NM_006892	hsa-miR-874	hsa-mir-874	8	3408	2	3401	3 UTR	0.0222
DNMT3B	NM_006892	hsa-miR-30c	hsa-mir-30c-1	8	3338	1	3331	3 UTR	0.0222
DNMT3B	NM_006892	hsa-miR-548f	hsa-mir-548f-2	8	4262	2	4255	3 UTR	0.0222
DNMT3B	NM_006892	hsa-miR-502-5p	hsa-mir-502	8	3749	2	3742	3 UTR	0.0222
DNMT3B	NM_006892	hsa-miR-548d-3p	hsa-mir-548d-1	8	4063	2	4056	3 UTR	0.0222
DNMT3B	NM_006892	hsa-miR-29b	hsa-mir-29b-2	8	4092	1	4085	3 UTR	0.0222
DNMT3B	NM_006892	hsa-miR-1275	hsa-mir-1275	8	3571	1	3564	3 UTR	0.0222
DNMT3B	NM_006892	hsa-miR-541*	hsa-mir-541	8	3982	1	3975	3 UTR	0.0222
DNMT3B	NM_006892	hsa-miR-30e	hsa-mir-30e	8	3338	1	3331	3 UTR	0.0222
DNMT3B	NM_006892	hsa-miR-568	hsa-mir-568	8	4143	2	4136	3 UTR	0.0222
DNMT3B	NM_006892	hsa-miR-548d-3p	hsa-mir-548d-2	8	4063	2	4056	3 UTR	0.0222
DNMT3B	NM_006892	hsa-miR-30c	hsa-mir-30c-2	8	3338	1	3331	3 UTR	0.0222
DNMT3B	NM_006892	hsa-miR-935	hsa-mir-935	8	4209	1	4202	3 UTR	0.0222
DNMT3B	NM_006892	hsa-miR-379	hsa-mir-379	8	3200	1	3193	3 UTR	0.0222
