# Supplementary material for: Predicting the possible effect of miR-203a-3p and miR-29a-3p on DNMT3B and GAS7 genes expression
Source: J Integr Bioinform. 2021 Dec 16;19(1):20210016. doi: 10.1515/jib-2021-0016 (PMC9069646; doi:10.1515/jib-2021-0016)
Supplement: Supplementary file 2 — Supplementary Material Details [file j_jib-2021-0016_suppl_002.xlsx]

## Sheet: Sheet1
Gene	miRNA	StemLoopID	DIANAmT	miRanda	miRDB	miRWalk	RNAhybrid	PICTAR4	PICTAR5	PITA	RNA22	Targetscan	SUM
DNMT3B	hsa-miR-29b	hsa-mir-29b-2	1	1	1	1	1	0	1	1	0	1	8
DNMT3B	hsa-miR-29a	hsa-mir-29a	1	1	1	1	1	0	1	0	0	1	7
DNMT3B	hsa-miR-29c	hsa-mir-29c	1	1	1	1	1	0	1	0	0	1	7
DNMT3B	hsa-miR-188-5p	hsa-mir-188	1	1	0	1	1	0	1	0	0	1	6
DNMT3B	hsa-miR-381	hsa-mir-381	1	1	0	1	0	0	1	1	0	1	6
DNMT3B	hsa-miR-561	hsa-mir-561	1	1	1	1	0	0	1	0	0	1	6
DNMT3B	hsa-miR-203	hsa-mir-203	1	1	0	1	1	0	1	0	0	1	6
DNMT3B	hsa-miR-26a	hsa-mir-26a-2	1	1	0	1	1	0	1	0	0	1	6
DNMT3B	hsa-miR-339-5p	hsa-mir-339	1	1	1	1	0	0	1	0	0	1	6
DNMT3B	hsa-miR-548d-3p	hsa-mir-548d-2	1	1	1	1	0	0	1	0	0	1	6
DNMT3B	hsa-miR-149	hsa-mir-149	1	1	0	1	0	0	1	1	0	1	6
DNMT3B	hsa-miR-653	hsa-mir-653	1	1	1	1	0	0	1	0	0	1	6
DNMT3B	hsa-miR-26b	hsa-mir-26b	1	1	0	1	1	0	1	0	0	1	6
DNMT3B	hsa-miR-539	hsa-mir-539	1	1	1	1	0	0	1	0	0	1	6
DNMT3B	hsa-miR-185	hsa-mir-185	1	1	0	1	0	0	1	0	0	1	5
DNMT3B	hsa-miR-299-3p	hsa-mir-299	1	1	0	1	0	0	1	0	0	1	5
DNMT3B	hsa-miR-1274a	hsa-mir-1274a	0	1	1	1	0	0	1	0	0	1	5
DNMT3B	hsa-miR-613	hsa-mir-613	1	1	0	1	0	0	1	0	0	1	5
DNMT3B	hsa-miR-379	hsa-mir-379	1	1	0	1	0	0	1	0	0	1	5
DNMT3B	hsa-miR-32	hsa-mir-32	1	1	0	1	0	0	1	0	0	1	5
DNMT3B	hsa-miR-645	hsa-mir-645	1	1	0	1	0	0	1	0	0	1	5
DNMT3B	hsa-miR-429	hsa-mir-429	1	1	0	1	0	0	1	0	0	1	5
DNMT3B	hsa-miR-654-3p	hsa-mir-654	1	1	0	1	0	0	1	0	0	1	5
DNMT3B	hsa-miR-486-5p	hsa-mir-486	1	1	0	1	0	0	1	0	0	1	5
DNMT3B	hsa-miR-199a-5p	hsa-mir-199a-2	1	1	0	1	0	0	1	0	0	1	5
DNMT3B	hsa-miR-300	hsa-mir-300	1	1	0	1	0	0	1	0	0	1	5
DNMT3B	hsa-miR-494	hsa-mir-494	1	1	0	1	0	0	1	0	0	1	5
DNMT3B	hsa-let-7i	hsa-let-7i	1	1	0	1	0	0	1	0	0	1	5
DNMT3B	hsa-miR-938	hsa-mir-938	1	1	0	1	0	0	1	0	0	1	5
DNMT3B	hsa-miR-520d-5p	hsa-mir-520d	1	1	0	1	0	0	1	0	0	1	5
DNMT3B	hsa-miR-125a-5p	hsa-mir-125a	1	1	0	1	0	0	1	0	0	1	5
DNMT3B	hsa-miR-92b	hsa-mir-92b	1	1	0	1	0	0	1	0	0	1	5
DNMT3B	hsa-miR-548c-3p	hsa-mir-548c	1	1	0	1	0	0	1	0	0	1	5
DNMT3B	hsa-miR-625	hsa-mir-625	1	1	0	1	0	0	1	0	0	1	5
DNMT3B	hsa-let-7a	hsa-let-7a-3	1	1	0	1	0	0	1	0	0	1	5
DNMT3B	hsa-let-7f	hsa-let-7f-2	1	1	0	1	0	0	1	0	0	1	5
DNMT3B	hsa-miR-656	hsa-mir-656	1	1	0	1	0	0	1	0	0	1	5
DNMT3B	hsa-miR-491-5p	hsa-mir-491	1	1	0	1	0	0	1	0	0	1	5
DNMT3B	hsa-miR-496	hsa-mir-496	1	1	0	1	0	0	1	0	0	1	5
DNMT3B	hsa-miR-943	hsa-mir-943	1	1	0	1	0	0	1	0	0	1	5
DNMT3B	hsa-miR-502-5p	hsa-mir-502	1	1	0	1	0	0	1	0	0	1	5
DNMT3B	hsa-miR-125b	hsa-mir-125b-2	1	1	0	1	0	0	1	0	0	1	5
DNMT3B	hsa-miR-206	hsa-mir-206	1	1	0	1	0	0	1	0	0	1	5
DNMT3B	hsa-miR-550	hsa-mir-550-2	1	1	0	1	0	0	1	0	0	1	5
DNMT3B	hsa-miR-30e	hsa-mir-30e	1	1	0	1	0	0	1	0	0	1	5
DNMT3B	hsa-miR-548p	hsa-mir-548p	0	1	1	1	0	0	1	0	0	1	5
DNMT3B	hsa-miR-626	hsa-mir-626	1	1	0	1	0	0	1	0	0	1	5
DNMT3B	hsa-miR-331-3p	hsa-mir-331	1	1	0	1	0	0	1	0	0	1	5
DNMT3B	hsa-miR-92a	hsa-mir-92a-2	1	1	0	1	0	0	1	0	0	1	5
DNMT3B	hsa-miR-650	hsa-mir-650	1	1	0	1	0	0	1	0	0	1	5
DNMT3B	hsa-miR-668	hsa-mir-668	1	1	0	1	0	0	1	0	0	1	5
DNMT3B	hsa-miR-874	hsa-mir-874	1	1	0	1	0	0	1	0	0	1	5
DNMT3B	hsa-miR-30b	hsa-mir-30b	1	1	0	1	0	0	1	0	0	1	5
DNMT3B	hsa-miR-297	hsa-mir-297	1	1	0	1	0	0	1	0	0	1	5
DNMT3B	hsa-miR-129-3p	hsa-mir-129-2	1	1	0	1	0	0	1	0	0	1	5
DNMT3B	hsa-miR-568	hsa-mir-568	1	1	0	1	0	0	1	0	0	1	5
DNMT3B	hsa-miR-200c	hsa-mir-200c	1	1	0	1	0	0	1	0	0	1	5
DNMT3B	hsa-miR-618	hsa-mir-618	1	1	0	1	0	0	1	0	0	1	5
DNMT3B	hsa-miR-629	hsa-mir-629	1	1	0	1	0	0	1	0	0	1	5
DNMT3B	hsa-let-7b	hsa-let-7b	1	1	0	1	0	0	1	0	0	1	5
DNMT3B	hsa-miR-324-3p	hsa-mir-324	1	1	0	1	0	0	1	0	0	1	5
DNMT3B	hsa-miR-651	hsa-mir-651	1	1	0	1	0	0	1	0	0	1	5
DNMT3B	hsa-miR-21	hsa-mir-21	1	1	0	1	0	0	1	0	0	1	5
DNMT3B	hsa-miR-329	hsa-mir-329-2	1	1	0	1	0	0	1	0	0	1	5
DNMT3B	hsa-miR-30d	hsa-mir-30d	1	1	0	1	0	0	1	0	0	1	5
DNMT3B	hsa-miR-512-5p	hsa-mir-512-2	1	1	0	1	0	0	1	0	0	1	5
DNMT3B	hsa-miR-506	hsa-mir-506	1	1	0	1	0	0	1	0	0	1	5
DNMT3B	hsa-miR-1	hsa-mir-1-1	1	1	0	1	0	0	1	0	0	1	5
DNMT3B	hsa-miR-590-3p	hsa-mir-590	1	1	0	1	0	0	1	0	0	1	5
DNMT3B	hsa-miR-1283	hsa-mir-1283-2	0	1	1	1	0	0	1	0	0	1	5
DNMT3B	hsa-miR-98	hsa-mir-98	1	1	0	1	0	0	1	0	0	1	5
DNMT3B	hsa-miR-1301	hsa-mir-1301	0	1	1	1	0	0	1	0	0	1	5
DNMT3B	hsa-miR-221	hsa-mir-221	1	1	0	1	0	0	1	0	0	1	5
DNMT3B	hsa-miR-760	hsa-mir-760	1	1	0	1	0	0	1	0	0	1	5
DNMT3B	hsa-miR-508-5p	hsa-mir-508	1	1	0	1	0	0	1	0	0	1	5
DNMT3B	hsa-miR-575	hsa-mir-575	1	1	0	1	0	0	1	0	0	1	5
DNMT3B	hsa-miR-576-3p	hsa-mir-576	1	1	0	1	0	0	1	0	0	1	5
DNMT3B	hsa-miR-598	hsa-mir-598	1	1	0	1	0	0	1	0	0	1	5
DNMT3B	hsa-miR-362-3p	hsa-mir-362	1	1	0	1	0	0	1	0	0	1	5
DNMT3B	hsa-miR-30a	hsa-mir-30a	1	1	0	1	0	0	1	0	0	1	5
DNMT3B	hsa-let-7c	hsa-let-7c	1	1	0	1	0	0	1	0	0	1	5
DNMT3B	hsa-miR-29b	hsa-mir-29b-1	1	1	0	1	1	0	0	0	0	1	5
DNMT3B	hsa-miR-661	hsa-mir-661	1	1	0	1	0	0	1	0	0	1	5
DNMT3B	hsa-miR-222	hsa-mir-222	1	1	0	1	0	0	1	0	0	1	5
DNMT3B	hsa-miR-124	hsa-mir-124-3	1	1	0	1	0	0	1	0	0	1	5
DNMT3B	hsa-miR-532-5p	hsa-mir-532	1	1	0	1	0	0	1	0	0	1	5
DNMT3B	hsa-miR-548a-3p	hsa-mir-548a-3	1	1	0	1	0	0	1	0	0	1	5
DNMT3B	hsa-miR-641	hsa-mir-641	1	1	0	1	0	0	1	0	0	1	5
DNMT3B	hsa-let-7e	hsa-let-7e	1	1	0	1	0	0	1	0	0	1	5
DNMT3B	hsa-miR-423-5p	hsa-mir-423	1	1	0	1	0	0	1	0	0	1	5
DNMT3B	hsa-miR-26a	hsa-mir-26a-1	1	1	0	1	1	0	0	0	0	1	5
DNMT3B	hsa-miR-483-3p	hsa-mir-483	1	1	0	1	0	0	1	0	0	1	5
DNMT3B	hsa-miR-766	hsa-mir-766	1	1	0	1	0	0	1	0	0	1	5
DNMT3B	hsa-miR-200b	hsa-mir-200b	1	1	0	1	0	0	1	0	0	1	5
DNMT3B	hsa-miR-934	hsa-mir-934	1	1	0	1	0	0	1	0	0	1	5
DNMT3B	hsa-miR-515-5p	hsa-mir-515-2	1	1	0	1	0	0	1	0	0	1	5
DNMT3B	hsa-miR-455-5p	hsa-mir-455	1	1	0	1	0	0	1	0	0	1	5
DNMT3B	hsa-miR-30c	hsa-mir-30c-1	1	1	0	1	0	0	1	0	0	1	5
DNMT3B	hsa-miR-377	hsa-mir-377	1	1	0	1	0	0	1	0	0	1	5
DNMT3B	hsa-miR-31	hsa-mir-31	1	1	0	1	0	0	1	0	0	1	5
DNMT3B	hsa-miR-643	hsa-mir-643	1	1	0	1	0	0	1	0	0	1	5
DNMT3B	hsa-miR-106a	hsa-mir-106a	1	1	0	1	0	0	1	0	0	1	5
DNMT3B	hsa-miR-484	hsa-mir-484	1	1	0	1	0	0	1	0	0	1	5
DNMT3B	hsa-miR-183	hsa-mir-183	1	1	0	1	0	0	1	0	0	1	5
DNMT3B	hsa-miR-765	hsa-mir-765	1	1	0	1	0	0	1	0	0	1	5
DNMT3B	hsa-miR-492	hsa-mir-492	1	1	0	1	0	0	1	0	0	1	5
DNMT3B	hsa-let-7g	hsa-let-7g	1	1	0	1	0	0	1	0	0	1	5
DNMT3B	hsa-miR-935	hsa-mir-935	1	1	0	1	0	0	1	0	0	1	5
DNMT3B	hsa-miR-524-5p	hsa-mir-524	1	1	0	1	0	0	1	0	0	1	5
DNMT3B	hsa-miR-145	hsa-mir-145	1	1	0	1	0	0	1	0	0	1	5
DNMT3B	hsa-miR-26a	hsa-mir-26a-2	1	0	0	1	1	0	0	0	0	1	4
DNMT3B	hsa-miR-1253	hsa-mir-1253	0	1	0	1	0	0	1	0	0	1	4
DNMT3B	hsa-miR-550	hsa-mir-550-1	1	1	0	1	0	0	0	0	0	1	4
DNMT3B	hsa-let-7a	hsa-let-7a-2	1	1	0	1	0	0	0	0	0	1	4
DNMT3B	hsa-miR-199a-5p	hsa-mir-199a-1	1	1	0	1	0	0	0	0	0	1	4
DNMT3B	hsa-miR-29a*	hsa-mir-29a	1	1	0	1	1	0	0	0	0	0	4
DNMT3B	hsa-miR-188-5p	hsa-mir-188	1	0	0	1	1	0	0	0	0	1	4
DNMT3B	hsa-miR-26a	hsa-mir-26a-1	1	0	0	1	1	0	0	0	0	1	4
DNMT3B	hsa-miR-1297	hsa-mir-1297	0	1	0	1	0	0	1	0	0	1	4
DNMT3B	hsa-miR-29a	hsa-mir-29a	1	0	0	1	1	0	0	0	0	1	4
DNMT3B	hsa-miR-296-3p	hsa-mir-296	1	1	0	1	0	0	1	0	0	0	4
DNMT3B	hsa-miR-1275	hsa-mir-1275	0	1	0	1	0	0	1	0	0	1	4
DNMT3B	hsa-miR-203	hsa-mir-203	1	0	0	1	1	0	0	0	0	1	4
DNMT3B	hsa-miR-92a	hsa-mir-92a-1	1	1	0	1	0	0	0	0	0	1	4
DNMT3B	hsa-miR-646	hsa-mir-646	1	1	0	1	0	0	1	0	0	0	4
DNMT3B	hsa-miR-431	hsa-mir-431	1	0	0	1	0	0	1	0	0	1	4
DNMT3B	hsa-miR-370	hsa-mir-370	1	1	0	0	0	0	1	0	0	1	4
DNMT3B	hsa-miR-199b-5p	hsa-mir-199b	0	1	0	1	0	0	1	0	0	1	4
DNMT3B	hsa-miR-892a	hsa-mir-892a	1	1	0	1	0	0	1	0	0	0	4
DNMT3B	hsa-miR-1	hsa-mir-1-2	1	1	0	1	0	0	0	0	0	1	4
DNMT3B	hsa-miR-26b	hsa-mir-26b	1	0	0	1	1	0	0	0	0	1	4
DNMT3B	hsa-miR-1305	hsa-mir-1305	0	1	0	1	0	0	1	0	0	1	4
DNMT3B	hsa-miR-548g	hsa-mir-548g	0	1	0	1	0	0	1	0	0	1	4
DNMT3B	hsa-miR-188-5p	hsa-mir-188	1	0	0	1	1	0	0	0	0	1	4
DNMT3B	hsa-miR-617	hsa-mir-617	1	1	0	1	0	0	1	0	0	0	4
DNMT3B	hsa-miR-29b	hsa-mir-29b-1	1	0	0	1	1	0	0	0	0	1	4
DNMT3B	hsa-miR-26a	hsa-mir-26a-1	1	0	0	1	1	0	0	0	0	1	4
DNMT3B	hsa-miR-329	hsa-mir-329-1	1	1	0	1	0	0	0	0	0	1	4
DNMT3B	hsa-miR-30c	hsa-mir-30c-2	1	1	0	1	0	0	0	0	0	1	4
DNMT3B	hsa-miR-512-5p	hsa-mir-512-1	1	1	0	1	0	0	0	0	0	1	4
DNMT3B	hsa-miR-590-5p	hsa-mir-590	1	1	0	0	0	0	1	0	0	1	4
DNMT3B	hsa-miR-29c	hsa-mir-29c	1	0	0	1	1	0	0	0	0	1	4
DNMT3B	hsa-miR-548o	hsa-mir-548o	0	1	0	1	0	0	1	0	0	1	4
DNMT3B	hsa-miR-1274b	hsa-mir-1274b	0	1	0	1	0	0	1	0	0	1	4
DNMT3B	hsa-miR-29b	hsa-mir-29b-2	1	0	0	1	1	0	0	0	0	1	4
DNMT3B	hsa-miR-26b	hsa-mir-26b	1	0	0	1	1	0	0	0	0	1	4
DNMT3B	hsa-miR-1323	hsa-mir-1323	0	1	0	1	0	0	1	0	0	1	4
DNMT3B	hsa-miR-26a	hsa-mir-26a-2	1	0	0	1	1	0	0	0	0	1	4
DNMT3B	hsa-miR-203	hsa-mir-203	1	0	0	1	1	0	0	0	0	1	4
DNMT3B	hsa-miR-124	hsa-mir-124-1	1	1	0	1	0	0	0	0	0	1	4
DNMT3B	hsa-miR-1228	hsa-mir-1228	0	1	0	1	0	0	1	0	0	1	4
DNMT3B	hsa-miR-29a	hsa-mir-29a	1	0	0	1	1	0	0	0	0	1	4
DNMT3B	hsa-miR-29b	hsa-mir-29b-1	1	0	0	1	1	0	0	0	0	1	4
DNMT3B	hsa-miR-1266	hsa-mir-1266	0	1	0	1	0	0	1	0	0	1	4
DNMT3B	hsa-miR-624	hsa-mir-624	1	1	0	1	0	0	1	0	0	0	4
DNMT3B	hsa-miR-548d-3p	hsa-mir-548d-1	1	1	0	1	0	0	0	0	0	1	4
DNMT3B	hsa-miR-452	hsa-mir-452	1	1	0	1	0	0	1	0	0	0	4
DNMT3B	hsa-miR-515-5p	hsa-mir-515-1	1	1	0	1	0	0	0	0	0	1	4
DNMT3B	hsa-miR-124	hsa-mir-124-2	1	1	0	1	0	0	0	0	0	1	4
DNMT3B	hsa-miR-1200	hsa-mir-1200	0	1	0	1	0	0	1	0	0	1	4
DNMT3B	hsa-miR-29b	hsa-mir-29b-2	1	0	0	1	1	0	0	0	0	1	4
DNMT3B	hsa-miR-1267	hsa-mir-1267	0	1	0	1	0	0	1	0	0	1	4
DNMT3B	hsa-miR-26a	hsa-mir-26a-2	1	0	0	1	1	0	0	0	0	1	4
DNMT3B	hsa-miR-633	hsa-mir-633	1	1	0	1	0	0	1	0	0	0	4
DNMT3B	hsa-miR-29a	hsa-mir-29a	1	0	0	1	1	0	0	0	0	1	4
DNMT3B	hsa-miR-511	hsa-mir-511-2	1	1	0	1	0	0	1	0	0	0	4
DNMT3B	hsa-miR-432	hsa-mir-432	1	0	0	0	0	0	1	1	0	1	4
DNMT3B	hsa-miR-29c	hsa-mir-29c	1	0	0	1	1	0	0	0	0	1	4
DNMT3B	hsa-miR-216b	hsa-mir-216b	1	1	0	1	0	0	1	0	0	0	4
DNMT3B	hsa-miR-188-5p	hsa-mir-188	1	0	0	1	1	0	0	0	0	1	4
DNMT3B	hsa-miR-663b	hsa-mir-663b	0	1	0	1	0	0	1	0	0	1	4
DNMT3B	hsa-miR-548f	hsa-mir-548f-5	0	1	0	1	0	0	1	0	0	1	4
DNMT3B	hsa-miR-548a-3p	hsa-mir-548a-1	1	1	0	1	0	0	0	0	0	1	4
DNMT3B	hsa-miR-26a	hsa-mir-26a-1	1	0	0	1	1	0	0	0	0	1	4
DNMT3B	hsa-miR-1270	hsa-mir-1270	0	1	0	1	0	0	1	0	0	1	4
DNMT3B	hsa-let-7a	hsa-let-7a-1	1	1	0	1	0	0	0	0	0	1	4
DNMT3B	hsa-miR-29b	hsa-mir-29b-1	1	0	0	1	1	0	0	0	0	1	4
DNMT3B	hsa-miR-146b-3p	hsa-mir-146b	0	1	0	1	0	0	1	0	0	1	4
DNMT3B	hsa-miR-125b	hsa-mir-125b-1	1	1	0	1	0	0	0	0	0	1	4
DNMT3B	hsa-miR-1204	hsa-mir-1204	0	1	0	1	0	0	1	0	0	1	4
DNMT3B	hsa-miR-1251	hsa-mir-1251	0	1	0	1	0	0	1	0	0	1	4
DNMT3B	hsa-miR-548a-3p	hsa-mir-548a-2	1	1	0	1	0	0	0	0	0	1	4
DNMT3B	hsa-miR-26b	hsa-mir-26b	1	0	0	1	1	0	0	0	0	1	4
DNMT3B	hsa-miR-1272	hsa-mir-1272	0	1	0	1	0	0	1	0	0	1	4
DNMT3B	hsa-miR-604	hsa-mir-604	1	1	0	1	0	0	1	0	0	0	4
DNMT3B	hsa-miR-29c	hsa-mir-29c	1	0	0	1	1	0	0	0	0	1	4
DNMT3B	hsa-let-7f	hsa-let-7f-1	1	1	0	1	0	0	0	0	0	1	4
DNMT3B	hsa-miR-203	hsa-mir-203	1	0	0	1	1	0	0	0	0	1	4
DNMT3B	hsa-miR-29b	hsa-mir-29b-2	1	0	0	1	1	0	0	0	0	1	4
DNMT3B	hsa-miR-548e	hsa-mir-548e	0	1	0	1	0	0	1	0	0	1	4
DNMT3B	hsa-miR-641	hsa-mir-641	1	0	0	1	0	0	0	0	0	1	3
DNMT3B	hsa-miR-873	hsa-mir-873	0	1	0	0	0	0	1	0	0	1	3
DNMT3B	hsa-miR-548d-3p	hsa-mir-548d-2	1	0	0	1	0	0	0	0	0	1	3
DNMT3B	hsa-miR-766	hsa-mir-766	1	0	0	1	0	0	0	0	0	1	3
DNMT3B	hsa-miR-507	hsa-mir-507	0	1	0	0	0	0	1	0	0	1	3
DNMT3B	hsa-miR-934	hsa-mir-934	1	0	0	1	0	0	0	0	0	1	3
DNMT3B	hsa-miR-558	hsa-mir-558	0	1	0	0	0	0	1	0	0	1	3
DNMT3B	hsa-let-7b	hsa-let-7b	1	0	0	1	0	0	0	0	0	1	3
DNMT3B	hsa-miR-568	hsa-mir-568	1	0	0	1	0	0	0	0	0	1	3
DNMT3B	hsa-miR-550	hsa-mir-550-2	1	0	0	1	0	0	0	0	0	1	3
DNMT3B	hsa-miR-539	hsa-mir-539	1	0	0	1	0	0	0	0	0	1	3
DNMT3B	hsa-miR-29a*	hsa-mir-29a	1	0	0	1	1	0	0	0	0	0	3
DNMT3B	hsa-miR-491-5p	hsa-mir-491	1	0	0	1	0	0	0	0	0	1	3
DNMT3B	hsa-miR-339-5p	hsa-mir-339	1	0	0	1	0	0	0	0	0	1	3
DNMT3B	hsa-miR-496	hsa-mir-496	1	0	0	1	0	0	0	0	0	1	3
DNMT3B	hsa-miR-30c	hsa-mir-30c-1	1	0	0	1	0	0	0	0	0	1	3
DNMT3B	hsa-miR-1	hsa-mir-1-2	1	0	0	1	0	0	0	0	0	1	3
DNMT3B	hsa-miR-30d	hsa-mir-30d	1	0	0	1	0	0	0	0	0	1	3
DNMT3B	hsa-miR-548c-3p	hsa-mir-548c	1	0	0	1	0	0	0	0	0	1	3
DNMT3B	hsa-miR-502-5p	hsa-mir-502	1	0	0	1	0	0	0	0	0	1	3
DNMT3B	hsa-miR-377	hsa-mir-377	1	0	0	1	0	0	0	0	0	1	3
DNMT3B	hsa-miR-125b	hsa-mir-125b-2	1	0	0	1	0	0	0	0	0	1	3
DNMT3B	hsa-miR-31	hsa-mir-31	1	0	0	1	0	0	0	0	0	1	3
DNMT3B	hsa-miR-221	hsa-mir-221	1	0	0	1	0	0	0	0	0	1	3
DNMT3B	hsa-miR-561	hsa-mir-561	1	0	0	1	0	0	0	0	0	1	3
DNMT3B	hsa-miR-515-5p	hsa-mir-515-2	1	0	0	1	0	0	0	0	0	1	3
DNMT3B	hsa-miR-548m	hsa-mir-548m	0	1	0	0	0	0	1	0	0	1	3
DNMT3B	hsa-miR-548c-3p	hsa-mir-548c	1	0	0	1	0	0	0	0	0	1	3
DNMT3B	hsa-miR-106a	hsa-mir-106a	1	0	0	1	0	0	0	0	0	1	3
DNMT3B	hsa-miR-124	hsa-mir-124-2	1	0	0	1	0	0	0	0	0	1	3
DNMT3B	hsa-miR-661	hsa-mir-661	1	0	0	1	0	0	0	0	0	1	3
DNMT3B	hsa-miR-484	hsa-mir-484	1	0	0	1	0	0	0	0	0	1	3
DNMT3B	hsa-miR-455-5p	hsa-mir-455	1	0	0	1	0	0	0	0	0	1	3
DNMT3B	hsa-miR-1825	hsa-mir-1825	0	1	0	0	0	0	1	0	0	1	3
DNMT3B	hsa-let-7e	hsa-let-7e	1	0	0	1	0	0	0	0	0	1	3
DNMT3B	hsa-miR-183	hsa-mir-183	1	0	0	1	0	0	0	0	0	1	3
DNMT3B	hsa-miR-492	hsa-mir-492	1	0	0	1	0	0	0	0	0	1	3
DNMT3B	hsa-miR-548a-3p	hsa-mir-548a-1	1	0	0	1	0	0	0	0	0	1	3
DNMT3B	hsa-let-7d	hsa-let-7d	0	1	0	0	0	0	1	0	0	1	3
DNMT3B	hsa-miR-381	hsa-mir-381	1	0	0	1	0	0	0	0	0	1	3
DNMT3B	hsa-miR-661	hsa-mir-661	1	0	0	1	0	0	0	0	0	1	3
DNMT3B	hsa-let-7g	hsa-let-7g	1	0	0	1	0	0	0	0	0	1	3
DNMT3B	hsa-miR-1	hsa-mir-1-1	1	0	0	1	0	0	0	0	0	1	3
DNMT3B	hsa-miR-524-5p	hsa-mir-524	1	0	0	1	0	0	0	0	0	1	3
DNMT3B	hsa-miR-548a-3p	hsa-mir-548a-3	1	0	0	1	0	0	0	0	0	1	3
DNMT3B	hsa-miR-92a	hsa-mir-92a-1	1	0	0	1	0	0	0	0	0	1	3
DNMT3B	hsa-miR-431	hsa-mir-431	1	0	0	1	0	0	0	0	0	1	3
DNMT3B	hsa-miR-145	hsa-mir-145	1	0	0	1	0	0	0	0	0	1	3
DNMT3B	hsa-miR-643	hsa-mir-643	1	0	0	1	0	0	0	0	0	1	3
DNMT3B	hsa-miR-543	hsa-mir-543	0	1	0	0	0	0	1	0	0	1	3
DNMT3B	hsa-miR-653	hsa-mir-653	1	0	0	1	0	0	0	0	0	1	3
DNMT3B	hsa-miR-765	hsa-mir-765	1	0	0	1	0	0	0	0	0	1	3
DNMT3B	hsa-miR-935	hsa-mir-935	1	0	0	1	0	0	0	0	0	1	3
DNMT3B	hsa-miR-567	hsa-mir-567	0	1	0	0	0	0	1	0	0	1	3
DNMT3B	hsa-miR-188-3p	hsa-mir-188	0	1	0	0	1	0	1	0	0	0	3
DNMT3B	hsa-miR-602	hsa-mir-602	0	1	0	0	0	0	1	0	0	1	3
DNMT3B	hsa-miR-631	hsa-mir-631	0	1	0	0	0	0	1	0	0	1	3
DNMT3B	hsa-miR-340	hsa-mir-340	0	1	0	0	0	0	1	0	0	1	3
DNMT3B	hsa-miR-618	hsa-mir-618	1	0	0	1	0	0	0	0	0	1	3
DNMT3B	hsa-miR-425	hsa-mir-425	0	1	0	0	0	0	1	0	0	1	3
DNMT3B	hsa-miR-766	hsa-mir-766	1	0	0	1	0	0	0	0	0	1	3
DNMT3B	hsa-miR-125a-5p	hsa-mir-125a	1	0	0	1	0	0	0	0	0	1	3
DNMT3B	hsa-miR-362-3p	hsa-mir-362	1	0	0	1	0	0	0	0	0	1	3
DNMT3B	hsa-miR-92b	hsa-mir-92b	1	0	0	1	0	0	0	0	0	1	3
DNMT3B	hsa-let-7b	hsa-let-7b	1	0	0	1	0	0	0	0	0	1	3
DNMT3B	hsa-miR-93	hsa-mir-93	0	1	0	0	0	0	1	0	0	1	3
DNMT3B	hsa-miR-30c	hsa-mir-30c-2	1	0	0	1	0	0	0	0	0	1	3
DNMT3B	hsa-miR-934	hsa-mir-934	1	0	0	1	0	0	0	0	0	1	3
DNMT3B	hsa-miR-185	hsa-mir-185	1	0	0	1	0	0	0	0	0	1	3
DNMT3B	hsa-let-7c	hsa-let-7c	1	0	0	1	0	0	0	0	0	1	3
DNMT3B	hsa-miR-98	hsa-mir-98	1	0	0	1	0	0	0	0	0	1	3
DNMT3B	hsa-miR-550	hsa-mir-550-2	1	0	0	1	0	0	0	0	0	1	3
DNMT3B	hsa-miR-512-5p	hsa-mir-512-1	1	0	0	1	0	0	0	0	0	1	3
DNMT3B	hsa-miR-299-3p	hsa-mir-299	1	0	0	1	0	0	0	0	0	1	3
DNMT3B	hsa-miR-30b	hsa-mir-30b	1	0	0	1	0	0	0	0	0	1	3
DNMT3B	hsa-miR-379	hsa-mir-379	1	0	0	1	0	0	0	0	0	1	3
DNMT3B	hsa-miR-1290	hsa-mir-1290	0	1	0	0	0	0	1	0	0	1	3
DNMT3B	hsa-miR-129-3p	hsa-mir-129-2	1	0	0	1	0	0	0	0	0	1	3
DNMT3B	hsa-miR-32	hsa-mir-32	1	0	0	1	0	0	0	0	0	1	3
DNMT3B	hsa-miR-222	hsa-mir-222	1	0	0	1	0	0	0	0	0	1	3
DNMT3B	hsa-miR-641	hsa-mir-641	1	0	0	1	0	0	0	0	0	1	3
DNMT3B	hsa-miR-568	hsa-mir-568	1	0	0	1	0	0	0	0	0	1	3
DNMT3B	hsa-miR-429	hsa-mir-429	1	0	0	1	0	0	0	0	0	1	3
DNMT3B	hsa-miR-524-5p	hsa-mir-524	1	0	0	1	0	0	0	0	0	1	3
DNMT3B	hsa-miR-206	hsa-mir-206	1	0	0	1	0	0	0	0	0	1	3
DNMT3B	hsa-miR-199a-5p	hsa-mir-199a-1	1	0	0	1	0	0	0	0	0	1	3
DNMT3B	hsa-miR-124	hsa-mir-124-3	1	0	0	1	0	0	0	0	0	1	3
DNMT3B	hsa-miR-548d-3p	hsa-mir-548d-2	1	0	0	1	0	0	0	0	0	1	3
DNMT3B	hsa-miR-486-5p	hsa-mir-486	1	0	0	1	0	0	0	0	0	1	3
DNMT3B	hsa-miR-539	hsa-mir-539	1	0	0	1	0	0	0	0	0	1	3
DNMT3B	hsa-let-7f	hsa-let-7f-1	1	0	0	1	0	0	0	0	0	1	3
DNMT3B	hsa-miR-30e	hsa-mir-30e	1	0	0	1	0	0	0	0	0	1	3
DNMT3B	hsa-miR-641	hsa-mir-641	1	0	0	1	0	0	0	0	0	1	3
DNMT3B	hsa-miR-199a-5p	hsa-mir-199a-2	1	0	0	1	0	0	0	0	0	1	3
DNMT3B	hsa-miR-766	hsa-mir-766	1	0	0	1	0	0	0	0	0	1	3
DNMT3B	hsa-miR-494	hsa-mir-494	1	0	0	1	0	0	0	0	0	1	3
DNMT3B	hsa-miR-548a-3p	hsa-mir-548a-2	1	0	0	1	0	0	0	0	0	1	3
DNMT3B	hsa-miR-331-3p	hsa-mir-331	1	0	0	1	0	0	0	0	0	1	3
DNMT3B	hsa-miR-548d-3p	hsa-mir-548d-2	1	0	0	1	0	0	0	0	0	1	3
DNMT3B	hsa-let-7i	hsa-let-7i	1	0	0	1	0	0	0	0	0	1	3
DNMT3B	hsa-miR-934	hsa-mir-934	1	0	0	1	0	0	0	0	0	1	3
DNMT3B	hsa-miR-520d-5p	hsa-mir-520d	1	0	0	1	0	0	0	0	0	1	3
DNMT3B	hsa-miR-20a	hsa-mir-20a	0	1	0	0	0	0	1	0	0	1	3
DNMT3B	hsa-miR-92a	hsa-mir-92a-2	1	0	0	1	0	0	0	0	0	1	3
DNMT3B	hsa-miR-329	hsa-mir-329-1	1	0	0	1	0	0	0	0	0	1	3
DNMT3B	hsa-miR-18b	hsa-mir-18b	0	1	0	0	0	0	1	0	0	1	3
DNMT3B	hsa-miR-876-5p	hsa-mir-876	0	1	0	0	0	0	1	0	0	1	3
DNMT3B	hsa-miR-645	hsa-mir-645	1	0	0	1	0	0	0	0	0	1	3
DNMT3B	hsa-miR-654-3p	hsa-mir-654	1	0	0	1	0	0	0	0	0	1	3
DNMT3B	hsa-miR-216a	hsa-mir-216a	0	1	0	0	0	0	1	0	0	1	3
DNMT3B	hsa-miR-300	hsa-mir-300	1	0	0	1	0	0	0	0	0	1	3
DNMT3B	hsa-miR-510	hsa-mir-510	0	1	0	0	0	0	1	0	0	1	3
DNMT3B	hsa-miR-938	hsa-mir-938	1	0	0	1	0	0	0	0	0	1	3
DNMT3B	hsa-miR-607	hsa-mir-607	0	1	0	0	0	0	1	0	0	1	3
DNMT3B	hsa-miR-575	hsa-mir-575	1	0	0	1	0	0	0	0	0	1	3
DNMT3B	hsa-miR-296-5p	hsa-mir-296	0	1	0	0	0	0	1	0	0	1	3
DNMT3B	hsa-miR-632	hsa-mir-632	0	1	0	0	0	0	1	0	0	1	3
DNMT3B	hsa-miR-590-3p	hsa-mir-590	1	0	0	1	0	0	0	0	0	1	3
DNMT3B	hsa-miR-767-3p	hsa-mir-767	0	1	0	0	0	0	1	0	0	1	3
DNMT3B	hsa-miR-329	hsa-mir-329-2	1	0	0	1	0	0	0	0	0	1	3
DNMT3B	hsa-miR-765	hsa-mir-765	1	0	0	1	0	0	0	0	0	1	3
DNMT3B	hsa-miR-125b	hsa-mir-125b-2	1	0	0	1	0	0	0	0	0	1	3
DNMT3B	hsa-miR-561	hsa-mir-561	1	0	0	1	0	0	0	0	0	1	3
DNMT3B	hsa-miR-30d	hsa-mir-30d	1	0	0	1	0	0	0	0	0	1	3
DNMT3B	hsa-let-7a	hsa-let-7a-1	1	0	0	1	0	0	0	0	0	1	3
DNMT3B	hsa-miR-30a	hsa-mir-30a	1	0	0	1	0	0	0	0	0	1	3
DNMT3B	hsa-miR-935	hsa-mir-935	1	0	0	1	0	0	0	0	0	1	3
DNMT3B	hsa-miR-423-5p	hsa-mir-423	1	0	0	1	0	0	0	0	0	1	3
DNMT3B	hsa-let-7e	hsa-let-7e	1	0	0	1	0	0	0	0	0	1	3
DNMT3B	hsa-miR-512-5p	hsa-mir-512-2	1	0	0	1	0	0	0	0	0	1	3
DNMT3B	hsa-miR-483-3p	hsa-mir-483	1	0	0	1	0	0	0	0	0	1	3
DNMT3B	hsa-miR-1231	hsa-mir-1231	0	1	0	0	0	0	1	0	0	1	3
DNMT3B	hsa-miR-215	hsa-mir-215	0	0	0	0	0	0	1	1	0	1	3
DNMT3B	hsa-miR-124	hsa-mir-124-1	1	0	0	1	0	0	0	0	0	1	3
DNMT3B	hsa-miR-618	hsa-mir-618	1	0	0	1	0	0	0	0	0	1	3
DNMT3B	hsa-miR-506	hsa-mir-506	1	0	0	1	0	0	0	0	0	1	3
DNMT3B	hsa-miR-381	hsa-mir-381	1	0	0	1	0	0	0	0	0	1	3
DNMT3B	hsa-miR-494	hsa-mir-494	1	0	0	1	0	0	0	0	0	1	3
DNMT3B	hsa-miR-92a	hsa-mir-92a-1	1	0	0	1	0	0	0	0	0	1	3
DNMT3B	hsa-miR-200b	hsa-mir-200b	1	0	0	1	0	0	0	0	0	1	3
DNMT3B	hsa-miR-643	hsa-mir-643	1	0	0	1	0	0	0	0	0	1	3
DNMT3B	hsa-miR-431	hsa-mir-431	1	0	0	1	0	0	0	0	0	1	3
DNMT3B	hsa-miR-520d-5p	hsa-mir-520d	1	0	0	1	0	0	0	0	0	1	3
DNMT3B	hsa-miR-1292	hsa-mir-1292	0	1	0	0	0	0	1	0	0	1	3
DNMT3B	hsa-miR-511	hsa-mir-511-1	1	1	0	1	0	0	0	0	0	0	3
DNMT3B	hsa-miR-200c	hsa-mir-200c	1	0	0	1	0	0	0	0	0	1	3
DNMT3B	hsa-miR-618	hsa-mir-618	1	0	0	1	0	0	0	0	0	1	3
DNMT3B	hsa-miR-125b	hsa-mir-125b-1	1	0	0	1	0	0	0	0	0	1	3
DNMT3B	hsa-miR-653	hsa-mir-653	1	0	0	1	0	0	0	0	0	1	3
DNMT3B	hsa-miR-491-5p	hsa-mir-491	1	0	0	1	0	0	0	0	0	1	3
DNMT3B	hsa-miR-92b	hsa-mir-92b	1	0	0	1	0	0	0	0	0	1	3
DNMT3B	hsa-miR-643	hsa-mir-643	1	0	0	1	0	0	0	0	0	1	3
DNMT3B	hsa-miR-149	hsa-mir-149	1	0	0	1	0	0	0	0	0	1	3
DNMT3B	hsa-miR-765	hsa-mir-765	1	0	0	1	0	0	0	0	0	1	3
DNMT3B	hsa-miR-496	hsa-mir-496	1	0	0	1	0	0	0	0	0	1	3
DNMT3B	hsa-miR-550	hsa-mir-550-1	1	0	0	1	0	0	0	0	0	1	3
DNMT3B	hsa-miR-29a*	hsa-mir-29a	1	0	0	1	1	0	0	0	0	0	3
DNMT3B	hsa-miR-324-3p	hsa-mir-324	1	0	0	1	0	0	0	0	0	1	3
DNMT3B	hsa-miR-653	hsa-mir-653	1	0	0	1	0	0	0	0	0	1	3
DNMT3B	hsa-miR-1	hsa-mir-1-2	1	0	0	1	0	0	0	0	0	1	3
DNMT3B	hsa-miR-935	hsa-mir-935	1	0	0	1	0	0	0	0	0	1	3
DNMT3B	hsa-miR-502-5p	hsa-mir-502	1	0	0	1	0	0	0	0	0	1	3
DNMT3B	hsa-miR-613	hsa-mir-613	1	0	0	1	0	0	0	0	0	1	3
DNMT3B	hsa-miR-548f	hsa-mir-548f-1	0	1	0	1	0	0	0	0	0	1	3
DNMT3B	hsa-miR-20b	hsa-mir-20b	0	1	0	0	0	0	1	0	0	1	3
DNMT3B	hsa-miR-656	hsa-mir-656	1	0	0	1	0	0	0	0	0	1	3
DNMT3B	hsa-miR-943	hsa-mir-943	1	0	0	1	0	0	0	0	0	1	3
DNMT3B	hsa-miR-570	hsa-mir-570	0	1	0	0	0	0	1	0	0	1	3
DNMT3B	hsa-let-7a	hsa-let-7a-1	1	0	0	1	0	0	0	0	0	1	3
DNMT3B	hsa-miR-608	hsa-mir-608	0	1	0	0	0	0	1	0	0	1	3
DNMT3B	hsa-miR-576-3p	hsa-mir-576	1	0	0	1	0	0	0	0	0	1	3
DNMT3B	hsa-miR-598	hsa-mir-598	1	0	0	1	0	0	0	0	0	1	3
DNMT3B	hsa-miR-328	hsa-mir-328	0	1	0	0	0	0	1	0	0	1	3
DNMT3B	hsa-miR-1224-5p	hsa-mir-1224	0	1	0	0	0	0	1	0	0	1	3
DNMT3B	hsa-miR-625	hsa-mir-625	1	0	0	1	0	0	0	0	0	1	3
DNMT3B	hsa-miR-21	hsa-mir-21	1	0	0	1	0	0	0	0	0	1	3
DNMT3B	hsa-miR-300	hsa-mir-300	1	0	0	1	0	0	0	0	0	1	3
DNMT3B	hsa-miR-129-3p	hsa-mir-129-2	1	0	0	1	0	0	0	0	0	1	3
DNMT3B	hsa-miR-377	hsa-mir-377	1	0	0	1	0	0	0	0	0	1	3
DNMT3B	hsa-let-7c	hsa-let-7c	1	0	0	1	0	0	0	0	0	1	3
DNMT3B	hsa-miR-938	hsa-mir-938	1	0	0	1	0	0	0	0	0	1	3
DNMT3B	hsa-miR-206	hsa-mir-206	1	0	0	1	0	0	0	0	0	1	3
DNMT3B	hsa-miR-30e*	hsa-mir-30e	1	1	0	1	0	0	0	0	0	0	3
DNMT3B	hsa-miR-221	hsa-mir-221	1	0	0	1	0	0	0	0	0	1	3
DNMT3B	hsa-let-7f	hsa-let-7f-1	1	0	0	1	0	0	0	0	0	1	3
DNMT3B	hsa-miR-590-3p	hsa-mir-590	1	0	0	1	0	0	0	0	0	1	3
DNMT3B	hsa-miR-515-5p	hsa-mir-515-1	1	0	0	1	0	0	0	0	0	1	3
DNMT3B	hsa-miR-30e	hsa-mir-30e	1	0	0	1	0	0	0	0	0	1	3
DNMT3B	hsa-miR-486-5p	hsa-mir-486	1	0	0	1	0	0	0	0	0	1	3
DNMT3B	hsa-miR-1236	hsa-mir-1236	0	1	0	0	0	0	1	0	0	1	3
DNMT3B	hsa-miR-124	hsa-mir-124-2	1	0	0	1	0	0	0	0	0	1	3
DNMT3B	hsa-miR-508-5p	hsa-mir-508	1	0	0	1	0	0	0	0	0	1	3
DNMT3B	hsa-miR-331-3p	hsa-mir-331	1	0	0	1	0	0	0	0	0	1	3
DNMT3B	hsa-miR-496	hsa-mir-496	1	0	0	1	0	0	0	0	0	1	3
DNMT3B	hsa-miR-1304	hsa-mir-1304	0	1	0	0	0	0	1	0	0	1	3
DNMT3B	hsa-miR-92a	hsa-mir-92a-2	1	0	0	1	0	0	0	0	0	1	3
DNMT3B	hsa-let-7g	hsa-let-7g	1	0	0	1	0	0	0	0	0	1	3
DNMT3B	hsa-miR-645	hsa-mir-645	1	0	0	1	0	0	0	0	0	1	3
DNMT3B	hsa-miR-575	hsa-mir-575	1	0	0	1	0	0	0	0	0	1	3
DNMT3B	hsa-miR-329	hsa-mir-329-1	1	0	0	1	0	0	0	0	0	1	3
DNMT3B	hsa-miR-502-5p	hsa-mir-502	1	0	0	1	0	0	0	0	0	1	3
DNMT3B	hsa-miR-511	hsa-mir-511-1	1	1	0	1	0	0	0	0	0	0	3
DNMT3B	hsa-miR-1	hsa-mir-1-1	1	0	0	1	0	0	0	0	0	1	3
DNMT3B	hsa-miR-30c	hsa-mir-30c-2	1	0	0	1	0	0	0	0	0	1	3
DNMT3B	hsa-miR-145	hsa-mir-145	1	0	0	1	0	0	0	0	0	1	3
DNMT3B	hsa-miR-654-3p	hsa-mir-654	1	0	0	1	0	0	0	0	0	1	3
DNMT3B	hsa-miR-561	hsa-mir-561	1	0	0	1	0	0	0	0	0	1	3
DNMT3B	hsa-miR-603	hsa-mir-603	1	1	0	0	0	0	1	0	0	0	3
DNMT3B	hsa-let-7f	hsa-let-7f-2	1	0	0	1	0	0	0	0	0	1	3
DNMT3B	hsa-miR-645	hsa-mir-645	1	0	0	1	0	0	0	0	0	1	3
DNMT3B	hsa-miR-300	hsa-mir-300	1	0	0	1	0	0	0	0	0	1	3
DNMT3B	hsa-miR-512-5p	hsa-mir-512-1	1	0	0	1	0	0	0	0	0	1	3
DNMT3B	hsa-miR-339-5p	hsa-mir-339	1	0	0	1	0	0	0	0	0	1	3
DNMT3B	hsa-miR-654-3p	hsa-mir-654	1	0	0	1	0	0	0	0	0	1	3
DNMT3B	hsa-miR-30b	hsa-mir-30b	1	0	0	1	0	0	0	0	0	1	3
DNMT3B	hsa-miR-30c	hsa-mir-30c-1	1	0	0	1	0	0	0	0	0	1	3
DNMT3B	hsa-miR-938	hsa-mir-938	1	0	0	1	0	0	0	0	0	1	3
DNMT3B	hsa-miR-548f	hsa-mir-548f-2	0	1	0	1	0	0	0	0	0	1	3
DNMT3B	hsa-miR-98	hsa-mir-98	1	0	0	1	0	0	0	0	0	1	3
DNMT3B	hsa-miR-626	hsa-mir-626	1	0	0	1	0	0	0	0	0	1	3
DNMT3B	hsa-miR-650	hsa-mir-650	1	0	0	1	0	0	0	0	0	1	3
DNMT3B	hsa-miR-7	hsa-mir-7-3	0	1	0	0	0	0	1	0	0	1	3
DNMT3B	hsa-miR-668	hsa-mir-668	1	0	0	1	0	0	0	0	0	1	3
DNMT3B	hsa-miR-220a	hsa-mir-220a	0	1	0	0	0	0	1	0	0	1	3
DNMT3B	hsa-miR-874	hsa-mir-874	1	0	0	1	0	0	0	0	0	1	3
DNMT3B	hsa-miR-297	hsa-mir-297	1	0	0	1	0	0	0	0	0	1	3
DNMT3B	hsa-miR-548a-3p	hsa-mir-548a-1	1	0	0	1	0	0	0	0	0	1	3
DNMT3B	hsa-miR-363	hsa-mir-363	0	1	0	0	0	0	1	0	0	1	3
DNMT3B	hsa-miR-548a-3p	hsa-mir-548a-3	1	0	0	1	0	0	0	0	0	1	3
DNMT3B	hsa-miR-342-5p	hsa-mir-342	0	1	0	0	0	0	1	0	0	1	3
DNMT3B	hsa-miR-379	hsa-mir-379	1	0	0	1	0	0	0	0	0	1	3
DNMT3B	hsa-let-7e	hsa-let-7e	1	0	0	1	0	0	0	0	0	1	3
DNMT3B	hsa-let-7a	hsa-let-7a-2	1	0	0	1	0	0	0	0	0	1	3
DNMT3B	hsa-miR-31	hsa-mir-31	1	0	0	1	0	0	0	0	0	1	3
DNMT3B	hsa-miR-943	hsa-mir-943	1	0	0	1	0	0	0	0	0	1	3
DNMT3B	hsa-miR-200c	hsa-mir-200c	1	0	0	1	0	0	0	0	0	1	3
DNMT3B	hsa-miR-429	hsa-mir-429	1	0	0	1	0	0	0	0	0	1	3
DNMT3B	hsa-miR-222	hsa-mir-222	1	0	0	1	0	0	0	0	0	1	3
DNMT3B	hsa-miR-106a	hsa-mir-106a	1	0	0	1	0	0	0	0	0	1	3
DNMT3B	hsa-miR-598	hsa-mir-598	1	0	0	1	0	0	0	0	0	1	3
DNMT3B	hsa-miR-491-5p	hsa-mir-491	1	0	0	1	0	0	0	0	0	1	3
DNMT3B	hsa-miR-629*	hsa-mir-629	1	1	0	1	0	0	0	0	0	0	3
DNMT3B	hsa-let-7b*	hsa-let-7b	1	1	0	1	0	0	0	0	0	0	3
DNMT3B	hsa-miR-124	hsa-mir-124-3	1	0	0	1	0	0	0	0	0	1	3
DNMT3B	hsa-miR-29a*	hsa-mir-29a	1	0	0	1	1	0	0	0	0	0	3
DNMT3B	hsa-miR-183	hsa-mir-183	1	0	0	1	0	0	0	0	0	1	3
DNMT3B	hsa-miR-625	hsa-mir-625	1	0	0	1	0	0	0	0	0	1	3
DNMT3B	hsa-miR-532-5p	hsa-mir-532	1	0	0	1	0	0	0	0	0	1	3
DNMT3B	hsa-miR-324-3p	hsa-mir-324	1	0	0	1	0	0	0	0	0	1	3
DNMT3B	hsa-miR-512-5p	hsa-mir-512-1	1	0	0	1	0	0	0	0	0	1	3
DNMT3B	hsa-let-7i	hsa-let-7i	1	0	0	1	0	0	0	0	0	1	3
DNMT3B	hsa-miR-576-3p	hsa-mir-576	1	0	0	1	0	0	0	0	0	1	3
DNMT3B	hsa-miR-329	hsa-mir-329-2	1	0	0	1	0	0	0	0	0	1	3
DNMT3B	hsa-miR-30d*	hsa-mir-30d	1	1	0	1	0	0	0	0	0	0	3
DNMT3B	hsa-miR-1255b	hsa-mir-1255b-2	0	1	0	0	0	0	1	0	0	1	3
DNMT3B	hsa-miR-511	hsa-mir-511-2	1	1	0	1	0	0	0	0	0	0	3
DNMT3B	hsa-miR-625	hsa-mir-625	1	0	0	1	0	0	0	0	0	1	3
DNMT3B	hsa-miR-30d	hsa-mir-30d	1	0	0	1	0	0	0	0	0	1	3
DNMT3B	hsa-miR-125a-5p	hsa-mir-125a	1	0	0	1	0	0	0	0	0	1	3
DNMT3B	hsa-miR-656	hsa-mir-656	1	0	0	1	0	0	0	0	0	1	3
DNMT3B	hsa-miR-568	hsa-mir-568	1	0	0	1	0	0	0	0	0	1	3
DNMT3B	hsa-miR-362-3p	hsa-mir-362	1	0	0	1	0	0	0	0	0	1	3
DNMT3B	hsa-miR-185	hsa-mir-185	1	0	0	1	0	0	0	0	0	1	3
DNMT3B	hsa-miR-512-5p	hsa-mir-512-2	1	0	0	1	0	0	0	0	0	1	3
DNMT3B	hsa-miR-550	hsa-mir-550-2	1	0	0	1	0	0	0	0	0	1	3
DNMT3B	hsa-miR-17	hsa-mir-17	0	1	0	0	0	0	1	0	0	1	3
DNMT3B	hsa-miR-30a	hsa-mir-30a	1	0	0	1	0	0	0	0	0	1	3
DNMT3B	hsa-miR-656	hsa-mir-656	1	0	0	1	0	0	0	0	0	1	3
DNMT3B	hsa-miR-124	hsa-mir-124-1	1	0	0	1	0	0	0	0	0	1	3
DNMT3B	hsa-miR-299-3p	hsa-mir-299	1	0	0	1	0	0	0	0	0	1	3
DNMT3B	hsa-miR-943	hsa-mir-943	1	0	0	1	0	0	0	0	0	1	3
DNMT3B	hsa-miR-506	hsa-mir-506	1	0	0	1	0	0	0	0	0	1	3
DNMT3B	hsa-let-7a	hsa-let-7a-1	1	0	0	1	0	0	0	0	0	1	3
DNMT3B	hsa-miR-548f	hsa-mir-548f-3	0	1	0	1	0	0	0	0	0	1	3
DNMT3B	hsa-miR-629	hsa-mir-629	1	0	0	1	0	0	0	0	0	1	3
DNMT3B	hsa-miR-885-5p	hsa-mir-885	0	1	0	0	0	0	1	0	0	1	3
DNMT3B	hsa-miR-651	hsa-mir-651	1	0	0	1	0	0	0	0	0	1	3
DNMT3B	hsa-miR-505	hsa-mir-505	0	1	0	0	0	0	1	0	0	1	3
DNMT3B	hsa-miR-579	hsa-mir-579	0	1	0	0	0	0	1	0	0	1	3
DNMT3B	hsa-let-7a	hsa-let-7a-2	1	0	0	1	0	0	0	0	0	1	3
DNMT3B	hsa-miR-106b	hsa-mir-106b	0	1	0	0	0	0	1	0	0	1	3
DNMT3B	hsa-miR-548a-3p	hsa-mir-548a-2	1	0	0	1	0	0	0	0	0	1	3
DNMT3B	hsa-miR-367	hsa-mir-367	0	1	0	0	0	0	1	0	0	1	3
DNMT3B	hsa-miR-637	hsa-mir-637	0	1	0	0	0	0	1	0	0	1	3
DNMT3B	hsa-miR-24	hsa-mir-24-2	0	1	0	0	0	0	0	1	0	1	3
DNMT3B	hsa-miR-483-3p	hsa-mir-483	1	0	0	1	0	0	0	0	0	1	3
DNMT3B	hsa-miR-874	hsa-mir-874	1	0	0	1	0	0	0	0	0	1	3
DNMT3B	hsa-miR-381	hsa-mir-381	1	0	0	1	0	0	0	0	0	1	3
DNMT3B	hsa-let-7f	hsa-let-7f-1	1	0	0	1	0	0	0	0	0	1	3
DNMT3B	hsa-let-7a	hsa-let-7a-3	1	0	0	1	0	0	0	0	0	1	3
DNMT3B	hsa-miR-32	hsa-mir-32	1	0	0	1	0	0	0	0	0	1	3
DNMT3B	hsa-miR-297	hsa-mir-297	1	0	0	1	0	0	0	0	0	1	3
DNMT3B	hsa-miR-1	hsa-mir-1-1	1	0	0	1	0	0	0	0	0	1	3
DNMT3B	hsa-miR-431	hsa-mir-431	1	0	0	1	0	0	0	0	0	1	3
DNMT3B	hsa-miR-1322	hsa-mir-1322	0	1	0	1	0	0	1	0	0	0	3
DNMT3B	hsa-miR-200b	hsa-mir-200b	1	0	0	1	0	0	0	0	0	1	3
DNMT3B	hsa-let-7f	hsa-let-7f-2	1	0	0	1	0	0	0	0	0	1	3
DNMT3B	hsa-miR-199a-5p	hsa-mir-199a-1	1	0	0	1	0	0	0	0	0	1	3
DNMT3B	hsa-miR-548a-3p	hsa-mir-548a-3	1	0	0	1	0	0	0	0	0	1	3
DNMT3B	hsa-miR-515-5p	hsa-mir-515-2	1	0	0	1	0	0	0	0	0	1	3
DNMT3B	hsa-miR-1208	hsa-mir-1208	0	1	0	0	0	0	1	0	0	1	3
DNMT3B	hsa-miR-125b	hsa-mir-125b-1	1	0	0	1	0	0	0	0	0	1	3
DNMT3B	hsa-miR-199a-5p	hsa-mir-199a-2	1	0	0	1	0	0	0	0	0	1	3
DNMT3B	hsa-miR-626	hsa-mir-626	1	0	0	1	0	0	0	0	0	1	3
DNMT3B	hsa-miR-455-5p	hsa-mir-455	1	0	0	1	0	0	0	0	0	1	3
DNMT3B	hsa-miR-339-5p	hsa-mir-339	1	0	0	1	0	0	0	0	0	1	3
DNMT3B	hsa-miR-512-5p	hsa-mir-512-2	1	0	0	1	0	0	0	0	0	1	3
DNMT3B	hsa-miR-1255a	hsa-mir-1255a	0	1	0	0	0	0	1	0	0	1	3
DNMT3B	hsa-miR-452*	hsa-mir-452	1	1	0	1	0	0	0	0	0	0	3
DNMT3B	hsa-miR-149	hsa-mir-149	1	0	0	1	0	0	0	0	0	1	3
DNMT3B	hsa-miR-98	hsa-mir-98	1	0	0	1	0	0	0	0	0	1	3
DNMT3B	hsa-miR-1	hsa-mir-1-2	1	0	0	1	0	0	0	0	0	1	3
DNMT3B	hsa-miR-650	hsa-mir-650	1	0	0	1	0	0	0	0	0	1	3
DNMT3B	hsa-miR-548a-3p	hsa-mir-548a-1	1	0	0	1	0	0	0	0	0	1	3
DNMT3B	hsa-miR-506	hsa-mir-506	1	0	0	1	0	0	0	0	0	1	3
DNMT3B	hsa-miR-1283	hsa-mir-1283-1	0	1	0	1	0	0	0	0	0	1	3
DNMT3B	hsa-miR-626	hsa-mir-626	1	0	0	1	0	0	0	0	0	1	3
DNMT3B	hsa-miR-125b	hsa-mir-125b-2	1	0	0	1	0	0	0	0	0	1	3
DNMT3B	hsa-miR-668	hsa-mir-668	1	0	0	1	0	0	0	0	0	1	3
DNMT3B	hsa-miR-21	hsa-mir-21	1	0	0	1	0	0	0	0	0	1	3
DNMT3B	hsa-miR-650	hsa-mir-650	1	0	0	1	0	0	0	0	0	1	3
DNMT3B	hsa-miR-221	hsa-mir-221	1	0	0	1	0	0	0	0	0	1	3
DNMT3B	hsa-miR-874	hsa-mir-874	1	0	0	1	0	0	0	0	0	1	3
DNMT3B	hsa-miR-515-5p	hsa-mir-515-1	1	0	0	1	0	0	0	0	0	1	3
DNMT3B	hsa-miR-18a	hsa-mir-18a	0	1	0	0	0	0	1	0	0	1	3
DNMT3B	hsa-miR-423-5p	hsa-mir-423	1	0	0	1	0	0	0	0	0	1	3
DNMT3B	hsa-miR-668	hsa-mir-668	1	0	0	1	0	0	0	0	0	1	3
DNMT3B	hsa-miR-124	hsa-mir-124-2	1	0	0	1	0	0	0	0	0	1	3
DNMT3B	hsa-miR-297	hsa-mir-297	1	0	0	1	0	0	0	0	0	1	3
DNMT3B	hsa-miR-508-5p	hsa-mir-508	1	0	0	1	0	0	0	0	0	1	3
DNMT3B	hsa-miR-548f	hsa-mir-548f-4	0	1	0	1	0	0	0	0	0	1	3
DNMT3B	hsa-miR-490-3p	hsa-mir-490	0	1	0	0	0	0	1	0	0	1	3
DNMT3B	hsa-miR-885-3p	hsa-mir-885	0	1	0	0	0	0	1	0	0	1	3
DNMT3B	hsa-miR-548d-3p	hsa-mir-548d-1	1	0	0	1	0	0	0	0	0	1	3
DNMT3B	hsa-miR-519d	hsa-mir-519d	0	1	0	0	0	0	1	0	0	1	3
DNMT3B	hsa-miR-760	hsa-mir-760	1	0	0	1	0	0	0	0	0	1	3
DNMT3B	hsa-let-7a	hsa-let-7a-3	1	0	0	1	0	0	0	0	0	1	3
DNMT3B	hsa-miR-620	hsa-mir-620	0	1	0	0	0	0	1	0	0	1	3
DNMT3B	hsa-miR-550	hsa-mir-550-1	1	0	0	1	0	0	0	0	0	1	3
DNMT3B	hsa-miR-613	hsa-mir-613	1	0	0	1	0	0	0	0	0	1	3
DNMT3B	hsa-let-7a	hsa-let-7a-2	1	0	0	1	0	0	0	0	0	1	3
DNMT3B	hsa-miR-25	hsa-mir-25	0	1	0	0	0	0	1	0	0	1	3
DNMT3B	hsa-miR-106a	hsa-mir-106a	1	0	0	1	0	0	0	0	0	1	3
DNMT3B	hsa-miR-484	hsa-mir-484	1	0	0	1	0	0	0	0	0	1	3
DNMT3B	hsa-miR-331-3p	hsa-mir-331	1	0	0	1	0	0	0	0	0	1	3
DNMT3B	hsa-miR-183	hsa-mir-183	1	0	0	1	0	0	0	0	0	1	3
DNMT3B	hsa-miR-92a	hsa-mir-92a-1	1	0	0	1	0	0	0	0	0	1	3
DNMT3B	hsa-miR-492	hsa-mir-492	1	0	0	1	0	0	0	0	0	1	3
DNMT3B	hsa-miR-329	hsa-mir-329-1	1	0	0	1	0	0	0	0	0	1	3
DNMT3B	hsa-let-7g	hsa-let-7g	1	0	0	1	0	0	0	0	0	1	3
DNMT3B	hsa-miR-524-5p	hsa-mir-524	1	0	0	1	0	0	0	0	0	1	3
DNMT3B	hsa-miR-362-3p	hsa-mir-362	1	0	0	1	0	0	0	0	0	1	3
DNMT3B	hsa-miR-30a*	hsa-mir-30a	1	1	0	1	0	0	0	0	0	0	3
DNMT3B	hsa-miR-145	hsa-mir-145	1	0	0	1	0	0	0	0	0	1	3
DNMT3B	hsa-miR-30a	hsa-mir-30a	1	0	0	1	0	0	0	0	0	1	3
DNMT3B	hsa-miR-629	hsa-mir-629	1	0	0	1	0	0	0	0	0	1	3
DNMT3B	hsa-miR-539	hsa-mir-539	1	0	0	1	0	0	0	0	0	1	3
DNMT3B	hsa-miR-515-5p	hsa-mir-515-1	1	0	0	1	0	0	0	0	0	1	3
DNMT3B	hsa-miR-1258	hsa-mir-1258	0	1	0	0	0	0	1	0	0	1	3
DNMT3B	hsa-miR-30b	hsa-mir-30b	1	0	0	1	0	0	0	0	0	1	3
DNMT3B	hsa-miR-651	hsa-mir-651	1	0	0	1	0	0	0	0	0	1	3
DNMT3B	hsa-miR-548a-3p	hsa-mir-548a-2	1	0	0	1	0	0	0	0	0	1	3
DNMT3B	hsa-miR-508-5p	hsa-mir-508	1	0	0	1	0	0	0	0	0	1	3
DNMT3B	hsa-miR-30c	hsa-mir-30c-1	1	0	0	1	0	0	0	0	0	1	3
DNMT3B	hsa-miR-629	hsa-mir-629	1	0	0	1	0	0	0	0	0	1	3
DNMT3B	hsa-miR-129-3p	hsa-mir-129-2	1	0	0	1	0	0	0	0	0	1	3
DNMT3B	hsa-miR-575	hsa-mir-575	1	0	0	1	0	0	0	0	0	1	3
DNMT3B	hsa-miR-377	hsa-mir-377	1	0	0	1	0	0	0	0	0	1	3
DNMT3B	hsa-miR-651	hsa-mir-651	1	0	0	1	0	0	0	0	0	1	3
DNMT3B	hsa-miR-222	hsa-mir-222	1	0	0	1	0	0	0	0	0	1	3
DNMT3B	hsa-miR-206	hsa-mir-206	1	0	0	1	0	0	0	0	0	1	3
DNMT3B	hsa-miR-590-3p	hsa-mir-590	1	0	0	1	0	0	0	0	0	1	3
DNMT3B	hsa-miR-31	hsa-mir-31	1	0	0	1	0	0	0	0	0	1	3
DNMT3B	hsa-miR-124	hsa-mir-124-3	1	0	0	1	0	0	0	0	0	1	3
DNMT3B	hsa-miR-30e	hsa-mir-30e	1	0	0	1	0	0	0	0	0	1	3
DNMT3B	hsa-miR-532-5p	hsa-mir-532	1	0	0	1	0	0	0	0	0	1	3
DNMT3B	hsa-miR-202	hsa-mir-202	0	1	0	0	0	0	1	0	0	1	3
DNMT3B	hsa-miR-665	hsa-mir-665	0	1	0	0	0	0	1	0	0	1	3
DNMT3B	hsa-miR-661	hsa-mir-661	1	0	0	1	0	0	0	0	0	1	3
DNMT3B	hsa-miR-557	hsa-mir-557	0	1	0	0	0	0	1	0	0	1	3
DNMT3B	hsa-miR-125a-3p	hsa-mir-125a	0	1	0	0	0	0	1	0	0	1	3
DNMT3B	hsa-miR-628-5p	hsa-mir-628	0	1	0	0	0	0	1	0	0	1	3
DNMT3B	hsa-miR-375	hsa-mir-375	0	1	0	0	0	0	1	0	0	1	3
DNMT3B	hsa-miR-649	hsa-mir-649	0	1	0	0	0	0	1	0	0	1	3
DNMT3B	hsa-miR-548c-3p	hsa-mir-548c	1	0	0	1	0	0	0	0	0	1	3
DNMT3B	hsa-miR-450b-5p	hsa-mir-450b	0	1	0	0	0	0	1	0	0	1	3
DNMT3B	hsa-miR-455-5p	hsa-mir-455	1	0	0	1	0	0	0	0	0	1	3
DNMT3B	hsa-miR-149*	hsa-mir-149	1	1	0	1	0	0	0	0	0	0	3
DNMT3B	hsa-let-7a	hsa-let-7a-3	1	0	0	1	0	0	0	0	0	1	3
DNMT3B	hsa-miR-199a-5p	hsa-mir-199a-1	1	0	0	1	0	0	0	0	0	1	3
DNMT3B	hsa-miR-486-5p	hsa-mir-486	1	0	0	1	0	0	0	0	0	1	3
DNMT3B	hsa-miR-760	hsa-mir-760	1	0	0	1	0	0	0	0	0	1	3
DNMT3B	hsa-miR-149	hsa-mir-149	1	0	0	1	0	0	0	0	0	1	3
DNMT3B	hsa-miR-324-3p	hsa-mir-324	1	0	0	1	0	0	0	0	0	1	3
DNMT3B	hsa-let-7f	hsa-let-7f-2	1	0	0	1	0	0	0	0	0	1	3
DNMT3B	hsa-miR-199a-5p	hsa-mir-199a-2	1	0	0	1	0	0	0	0	0	1	3
DNMT3B	hsa-let-7b	hsa-let-7b	1	0	0	1	0	0	0	0	0	1	3
DNMT3B	hsa-miR-92a	hsa-mir-92a-2	1	0	0	1	0	0	0	0	0	1	3
DNMT3B	hsa-miR-550	hsa-mir-550-1	1	0	0	1	0	0	0	0	0	1	3
DNMT3B	hsa-miR-494	hsa-mir-494	1	0	0	1	0	0	0	0	0	1	3
DNMT3B	hsa-miR-329	hsa-mir-329-2	1	0	0	1	0	0	0	0	0	1	3
DNMT3B	hsa-let-7i	hsa-let-7i	1	0	0	1	0	0	0	0	0	1	3
DNMT3B	hsa-miR-21	hsa-mir-21	1	0	0	1	0	0	0	0	0	1	3
DNMT3B	hsa-miR-30c	hsa-mir-30c-2	1	0	0	1	0	0	0	0	0	1	3
DNMT3B	hsa-miR-613	hsa-mir-613	1	0	0	1	0	0	0	0	0	1	3
DNMT3B	hsa-miR-520d-5p	hsa-mir-520d	1	0	0	1	0	0	0	0	0	1	3
DNMT3B	hsa-miR-125a-5p	hsa-mir-125a	1	0	0	1	0	0	0	0	0	1	3
DNMT3B	hsa-miR-92b	hsa-mir-92b	1	0	0	1	0	0	0	0	0	1	3
DNMT3B	hsa-miR-423-5p	hsa-mir-423	1	0	0	1	0	0	0	0	0	1	3
DNMT3B	hsa-miR-185	hsa-mir-185	1	0	0	1	0	0	0	0	0	1	3
DNMT3B	hsa-miR-124	hsa-mir-124-1	1	0	0	1	0	0	0	0	0	1	3
DNMT3B	hsa-miR-548d-3p	hsa-mir-548d-1	1	0	0	1	0	0	0	0	0	1	3
DNMT3B	hsa-miR-483-3p	hsa-mir-483	1	0	0	1	0	0	0	0	0	1	3
DNMT3B	hsa-miR-532-5p	hsa-mir-532	1	0	0	1	0	0	0	0	0	1	3
DNMT3B	hsa-let-7c	hsa-let-7c	1	0	0	1	0	0	0	0	0	1	3
DNMT3B	hsa-miR-299-3p	hsa-mir-299	1	0	0	1	0	0	0	0	0	1	3
DNMT3B	hsa-miR-576-3p	hsa-mir-576	1	0	0	1	0	0	0	0	0	1	3
DNMT3B	hsa-miR-939	hsa-mir-939	1	1	0	0	0	0	1	0	0	0	3
DNMT3B	hsa-miR-379	hsa-mir-379	1	0	0	1	0	0	0	0	0	1	3
DNMT3B	hsa-miR-548d-3p	hsa-mir-548d-1	1	0	0	1	0	0	0	0	0	1	3
DNMT3B	hsa-miR-200b	hsa-mir-200b	1	0	0	1	0	0	0	0	0	1	3
DNMT3B	hsa-miR-200c	hsa-mir-200c	1	0	0	1	0	0	0	0	0	1	3
DNMT3B	hsa-miR-760	hsa-mir-760	1	0	0	1	0	0	0	0	0	1	3
DNMT3B	hsa-miR-515-5p	hsa-mir-515-2	1	0	0	1	0	0	0	0	0	1	3
DNMT3B	hsa-miR-598	hsa-mir-598	1	0	0	1	0	0	0	0	0	1	3
DNMT3B	hsa-miR-32	hsa-mir-32	1	0	0	1	0	0	0	0	0	1	3
DNMT3B	hsa-miR-429	hsa-mir-429	1	0	0	1	0	0	0	0	0	1	3
DNMT3B	hsa-miR-125b	hsa-mir-125b-1	1	0	0	1	0	0	0	0	0	1	3
DNMT3B	hsa-miR-493	hsa-mir-493	0	1	0	0	0	0	1	0	0	0	2
DNMT3B	hsa-miR-517b	hsa-mir-517b	0	1	0	0	0	0	1	0	0	0	2
DNMT3B	hsa-miR-199b-3p	hsa-mir-199b	0	1	0	0	0	0	1	0	0	0	2
DNMT3B	hsa-miR-1204	hsa-mir-1204	0	0	0	1	0	0	0	0	0	1	2
DNMT3B	hsa-miR-595	hsa-mir-595	0	1	0	0	0	0	1	0	0	0	2
DNMT3B	hsa-miR-34b	hsa-mir-34b	0	1	0	0	0	0	1	0	0	0	2
DNMT3B	hsa-miR-548f	hsa-mir-548f-5	0	0	0	1	0	0	0	0	0	1	2
DNMT3B	hsa-miR-1270	hsa-mir-1270	0	0	0	1	0	0	0	0	0	1	2
DNMT3B	hsa-miR-542-5p	hsa-mir-542	0	1	0	0	0	0	1	0	0	0	2
DNMT3B	hsa-miR-617	hsa-mir-617	1	0	0	1	0	0	0	0	0	0	2
DNMT3B	hsa-miR-424	hsa-mir-424	0	1	0	0	0	0	1	0	0	0	2
DNMT3B	hsa-miR-663b	hsa-mir-663b	0	0	0	1	0	0	0	0	0	1	2
DNMT3B	hsa-miR-484	hsa-mir-484	1	0	0	0	0	0	0	0	0	1	2
DNMT3B	hsa-miR-636	hsa-mir-636	0	0	0	0	0	0	1	0	0	1	2
DNMT3B	hsa-miR-28-5p	hsa-mir-28	0	1	0	0	0	0	1	0	0	0	2
DNMT3B	hsa-miR-216b	hsa-mir-216b	1	0	0	1	0	0	0	0	0	0	2
DNMT3B	hsa-miR-149*	hsa-mir-149	1	0	0	1	0	0	0	0	0	0	2
DNMT3B	hsa-miR-548f	hsa-mir-548f-4	0	0	0	1	0	0	0	0	0	1	2
DNMT3B	hsa-miR-331-5p	hsa-mir-331	0	0	0	0	0	0	1	0	0	1	2
DNMT3B	hsa-miR-199b-5p	hsa-mir-199b	0	0	0	1	0	0	0	0	0	1	2
DNMT3B	hsa-let-7b*	hsa-let-7b	1	0	0	1	0	0	0	0	0	0	2
DNMT3B	hsa-miR-663b	hsa-mir-663b	0	0	0	1	0	0	0	0	0	1	2
DNMT3B	hsa-miR-452	hsa-mir-452	1	0	0	1	0	0	0	0	0	0	2
DNMT3B	hsa-miR-1267	hsa-mir-1267	0	0	0	1	0	0	0	0	0	1	2
DNMT3B	hsa-miR-548f	hsa-mir-548f-4	0	0	0	1	0	0	0	0	0	1	2
DNMT3B	hsa-miR-511	hsa-mir-511-2	1	0	0	1	0	0	0	0	0	0	2
DNMT3B	hsa-let-7f-1*	hsa-let-7f-1	0	1	0	1	0	0	0	0	0	0	2
DNMT3B	hsa-miR-633	hsa-mir-633	1	0	0	1	0	0	0	0	0	0	2
DNMT3B	hsa-miR-1267	hsa-mir-1267	0	0	0	1	0	0	0	0	0	1	2
DNMT3B	hsa-miR-1225-3p	hsa-mir-1225	0	0	0	0	0	0	1	0	0	1	2
DNMT3B	hsa-miR-29c*	hsa-mir-29c	1	0	0	0	1	0	0	0	0	0	2
DNMT3B	hsa-miR-192	hsa-mir-192	0	0	0	0	0	0	1	0	0	1	2
DNMT3B	hsa-miR-525-5p	hsa-mir-525	1	0	0	0	0	0	1	0	0	0	2
DNMT3B	hsa-miR-296-3p	hsa-mir-296	1	0	0	1	0	0	0	0	0	0	2
DNMT3B	hsa-miR-633	hsa-mir-633	1	0	0	1	0	0	0	0	0	0	2
DNMT3B	hsa-miR-1283	hsa-mir-1283-1	0	0	0	1	0	0	0	0	0	1	2
DNMT3B	hsa-miR-432	hsa-mir-432	1	0	0	0	0	0	0	0	0	1	2
DNMT3B	hsa-miR-216b	hsa-mir-216b	1	0	0	1	0	0	0	0	0	0	2
DNMT3B	hsa-miR-1283	hsa-mir-1283-1	0	0	0	1	0	0	0	0	0	1	2
DNMT3B	hsa-miR-875-3p	hsa-mir-875	0	1	0	0	0	0	0	0	0	1	2
DNMT3B	hsa-miR-497	hsa-mir-497	0	1	0	0	0	0	1	0	0	0	2
DNMT3B	hsa-miR-205	hsa-mir-205	0	1	0	0	0	0	1	0	0	0	2
DNMT3B	hsa-miR-23b	hsa-mir-23b	0	1	0	0	0	0	1	0	0	0	2
DNMT3B	hsa-miR-548e	hsa-mir-548e	0	0	0	1	0	0	0	0	0	1	2
DNMT3B	hsa-miR-1251	hsa-mir-1251	0	0	0	1	0	0	0	0	0	1	2
DNMT3B	hsa-miR-1272	hsa-mir-1272	0	0	0	1	0	0	0	0	0	1	2
DNMT3B	hsa-miR-767-5p	hsa-mir-767	0	1	0	0	0	0	1	0	0	0	2
DNMT3B	hsa-miR-1204	hsa-mir-1204	0	0	0	1	0	0	0	0	0	1	2
DNMT3B	hsa-miR-492	hsa-mir-492	1	0	0	0	0	0	0	0	0	1	2
DNMT3B	hsa-miR-1259	hsa-mir-1259	0	0	0	1	0	0	1	0	0	0	2
DNMT3B	hsa-miR-940	hsa-mir-940	0	0	0	0	0	0	1	0	0	1	2
DNMT3B	hsa-miR-550*	hsa-mir-550-1	0	1	0	1	0	0	0	0	0	0	2
DNMT3B	hsa-miR-511	hsa-mir-511-1	1	0	0	1	0	0	0	0	0	0	2
DNMT3B	hsa-miR-548f	hsa-mir-548f-5	0	0	0	1	0	0	0	0	0	1	2
DNMT3B	hsa-miR-7	hsa-mir-7-2	0	1	0	0	0	0	0	0	0	1	2
DNMT3B	hsa-miR-1204	hsa-mir-1204	0	0	0	1	0	0	0	0	0	1	2
DNMT3B	hsa-miR-452*	hsa-mir-452	1	0	0	1	0	0	0	0	0	0	2
DNMT3B	hsa-miR-1270	hsa-mir-1270	0	0	0	1	0	0	0	0	0	1	2
DNMT3B	hsa-miR-1226	hsa-mir-1226	0	1	0	0	0	0	1	0	0	0	2
DNMT3B	hsa-miR-218	hsa-mir-218-2	0	0	0	0	0	0	1	0	0	1	2
DNMT3B	hsa-miR-30d*	hsa-mir-30d	1	0	0	1	0	0	0	0	0	0	2
DNMT3B	hsa-miR-617	hsa-mir-617	1	0	0	1	0	0	0	0	0	0	2
DNMT3B	hsa-miR-548f	hsa-mir-548f-5	0	0	0	1	0	0	0	0	0	1	2
DNMT3B	hsa-miR-146b-3p	hsa-mir-146b	0	0	0	1	0	0	0	0	0	1	2
DNMT3B	hsa-miR-200b*	hsa-mir-200b	1	1	0	0	0	0	0	0	0	0	2
DNMT3B	hsa-miR-1270	hsa-mir-1270	0	0	0	1	0	0	0	0	0	1	2
DNMT3B	hsa-miR-129*	hsa-mir-129-1	0	1	0	1	0	0	0	0	0	0	2
DNMT3B	hsa-miR-1279	hsa-mir-1279	0	1	0	0	0	0	1	0	0	0	2
DNMT3B	hsa-miR-107	hsa-mir-107	0	0	0	0	0	0	1	0	0	1	2
DNMT3B	hsa-miR-617	hsa-mir-617	1	0	0	1	0	0	0	0	0	0	2
DNMT3B	hsa-miR-553	hsa-mir-553	0	0	0	0	0	0	1	0	0	1	2
DNMT3B	hsa-miR-604	hsa-mir-604	1	0	0	1	0	0	0	0	0	0	2
DNMT3B	hsa-miR-182	hsa-mir-182	0	0	0	0	0	0	1	0	0	1	2
DNMT3B	hsa-miR-1207-5p	hsa-mir-1207	0	0	0	0	0	0	1	0	0	1	2
DNMT3B	hsa-miR-29c*	hsa-mir-29c	1	0	0	0	1	0	0	0	0	0	2
DNMT3B	hsa-miR-190	hsa-mir-190	0	1	0	0	0	0	1	0	0	0	2
DNMT3B	hsa-miR-1297	hsa-mir-1297	0	0	0	1	0	0	0	0	0	1	2
DNMT3B	hsa-miR-1253	hsa-mir-1253	0	0	0	1	0	0	0	0	0	1	2
DNMT3B	hsa-miR-1274a	hsa-mir-1274a	0	0	0	1	0	0	0	0	0	1	2
DNMT3B	hsa-miR-624	hsa-mir-624	1	0	0	1	0	0	0	0	0	0	2
DNMT3B	hsa-miR-548e	hsa-mir-548e	0	0	0	1	0	0	0	0	0	1	2
DNMT3B	hsa-miR-432	hsa-mir-432	1	0	0	0	0	0	0	0	0	1	2
DNMT3B	hsa-let-7b*	hsa-let-7b	1	0	0	1	0	0	0	0	0	0	2
DNMT3B	hsa-miR-409-5p	hsa-mir-409	0	0	0	0	0	0	1	0	0	1	2
DNMT3B	hsa-miR-95	hsa-mir-95	0	1	0	0	0	0	1	0	0	0	2
DNMT3B	hsa-miR-1296	hsa-mir-1296	0	0	0	0	0	0	1	0	0	1	2
DNMT3B	hsa-miR-511	hsa-mir-511-1	1	0	0	1	0	0	0	0	0	0	2
DNMT3B	hsa-miR-1251	hsa-mir-1251	0	0	0	1	0	0	0	0	0	1	2
DNMT3B	hsa-miR-96	hsa-mir-96	0	0	0	0	0	0	1	0	0	1	2
DNMT3B	hsa-miR-548e	hsa-mir-548e	0	0	0	1	0	0	0	0	0	1	2
DNMT3B	hsa-miR-296-3p	hsa-mir-296	1	0	0	1	0	0	0	0	0	0	2
DNMT3B	hsa-miR-1272	hsa-mir-1272	0	0	0	1	0	0	0	0	0	1	2
DNMT3B	hsa-let-7a*	hsa-let-7a-3	0	1	0	1	0	0	0	0	0	0	2
DNMT3B	hsa-miR-26b*	hsa-mir-26b	1	0	0	0	1	0	0	0	0	0	2
DNMT3B	hsa-miR-1251	hsa-mir-1251	0	0	0	1	0	0	0	0	0	1	2
DNMT3B	hsa-miR-18a*	hsa-mir-18a	0	1	0	1	0	0	0	0	0	0	2
DNMT3B	hsa-miR-1291	hsa-mir-1291	0	1	0	0	0	0	1	0	0	0	2
DNMT3B	hsa-miR-1271	hsa-mir-1271	0	0	0	0	0	0	1	0	0	1	2
DNMT3B	hsa-miR-1272	hsa-mir-1272	0	0	0	1	0	0	0	0	0	1	2
DNMT3B	hsa-miR-616	hsa-mir-616	0	0	0	0	0	0	1	0	0	1	2
DNMT3B	hsa-miR-30e*	hsa-mir-30e	1	0	0	1	0	0	0	0	0	0	2
DNMT3B	hsa-miR-199b-5p	hsa-mir-199b	0	0	0	1	0	0	0	0	0	1	2
DNMT3B	hsa-miR-505*	hsa-mir-505	0	1	0	1	0	0	0	0	0	0	2
DNMT3B	hsa-miR-15a	hsa-mir-15a	0	1	0	0	0	0	1	0	0	0	2
DNMT3B	hsa-miR-708	hsa-mir-708	0	1	0	0	0	0	1	0	0	0	2
DNMT3B	hsa-miR-646	hsa-mir-646	1	0	0	1	0	0	0	0	0	0	2
DNMT3B	hsa-miR-498	hsa-mir-498	0	1	0	0	0	0	1	0	0	0	2
DNMT3B	hsa-miR-920	hsa-mir-920	0	1	0	0	0	0	1	0	0	0	2
DNMT3B	hsa-miR-370	hsa-mir-370	1	0	0	0	0	0	0	0	0	1	2
DNMT3B	hsa-miR-217	hsa-mir-217	0	1	0	0	0	0	1	0	0	0	2
DNMT3B	hsa-miR-892a	hsa-mir-892a	1	0	0	1	0	0	0	0	0	0	2
DNMT3B	hsa-miR-544	hsa-mir-544	0	1	0	0	0	0	1	0	0	0	2
DNMT3B	hsa-miR-195	hsa-mir-195	0	1	0	0	0	0	1	0	0	0	2
DNMT3B	hsa-miR-1305	hsa-mir-1305	0	0	0	1	0	0	0	0	0	1	2
DNMT3B	hsa-miR-361-3p	hsa-mir-361	0	1	0	0	0	0	1	0	0	0	2
DNMT3B	hsa-miR-1275	hsa-mir-1275	0	0	0	1	0	0	0	0	0	1	2
DNMT3B	hsa-miR-452	hsa-mir-452	1	0	0	1	0	0	0	0	0	0	2
DNMT3B	hsa-miR-1297	hsa-mir-1297	0	0	0	1	0	0	0	0	0	1	2
DNMT3B	hsa-miR-550*	hsa-mir-550-2	0	1	0	1	0	0	0	0	0	0	2
DNMT3B	hsa-miR-30d*	hsa-mir-30d	1	0	0	1	0	0	0	0	0	0	2
DNMT3B	hsa-miR-342-3p	hsa-mir-342	0	0	0	0	0	0	1	0	0	1	2
DNMT3B	hsa-miR-30a*	hsa-mir-30a	1	0	0	1	0	0	0	0	0	0	2
DNMT3B	hsa-miR-511	hsa-mir-511-2	1	0	0	1	0	0	0	0	0	0	2
DNMT3B	hsa-miR-1253	hsa-mir-1253	0	0	0	1	0	0	0	0	0	1	2
DNMT3B	hsa-miR-1297	hsa-mir-1297	0	0	0	1	0	0	0	0	0	1	2
DNMT3B	hsa-miR-1274a	hsa-mir-1274a	0	0	0	1	0	0	0	0	0	1	2
DNMT3B	hsa-miR-624	hsa-mir-624	1	0	0	1	0	0	0	0	0	0	2
DNMT3B	hsa-miR-1253	hsa-mir-1253	0	0	0	1	0	0	0	0	0	1	2
DNMT3B	hsa-miR-93*	hsa-mir-93	0	1	0	1	0	0	0	0	0	0	2
DNMT3B	hsa-miR-1274a	hsa-mir-1274a	0	0	0	1	0	0	0	0	0	1	2
DNMT3B	hsa-miR-1255b	hsa-mir-1255b-1	0	1	0	0	0	0	0	0	0	1	2
DNMT3B	hsa-miR-624	hsa-mir-624	1	0	0	1	0	0	0	0	0	0	2
DNMT3B	hsa-miR-511	hsa-mir-511-1	1	0	0	1	0	0	0	0	0	0	2
DNMT3B	hsa-miR-214*	hsa-mir-214	0	1	0	1	0	0	0	0	0	0	2
DNMT3B	hsa-miR-29c*	hsa-mir-29c	1	0	0	0	1	0	0	0	0	0	2
DNMT3B	hsa-miR-541*	hsa-mir-541	0	1	0	1	0	0	0	0	0	0	2
DNMT3B	hsa-miR-103	hsa-mir-103-1	0	0	0	0	0	0	1	0	0	1	2
DNMT3B	hsa-miR-149*	hsa-mir-149	1	0	0	1	0	0	0	0	0	0	2
DNMT3B	hsa-miR-29c*	hsa-mir-29c	1	0	0	0	1	0	0	0	0	0	2
DNMT3B	hsa-miR-136*	hsa-mir-136	0	1	0	1	0	0	0	0	0	0	2
DNMT3B	hsa-miR-551b*	hsa-mir-551b	0	1	0	1	0	0	0	0	0	0	2
DNMT3B	hsa-miR-23a	hsa-mir-23a	0	1	0	0	0	0	1	0	0	0	2
DNMT3B	hsa-miR-26b*	hsa-mir-26b	1	0	0	0	1	0	0	0	0	0	2
DNMT3B	hsa-miR-190b	hsa-mir-190b	0	1	0	0	0	0	1	0	0	0	2
DNMT3B	hsa-miR-503	hsa-mir-503	0	1	0	0	0	0	1	0	0	0	2
DNMT3B	hsa-miR-590-5p	hsa-mir-590	1	0	0	0	0	0	0	0	0	1	2
DNMT3B	hsa-miR-137	hsa-mir-137	0	1	0	0	0	0	1	0	0	0	2
DNMT3B	hsa-miR-573	hsa-mir-573	0	1	0	0	0	0	1	0	0	0	2
DNMT3B	hsa-miR-128	hsa-mir-128-2	0	1	0	0	0	0	1	0	0	0	2
DNMT3B	hsa-miR-548f	hsa-mir-548f-1	0	0	0	1	0	0	0	0	0	1	2
DNMT3B	hsa-miR-609	hsa-mir-609	0	1	0	0	0	0	1	0	0	0	2
DNMT3B	hsa-miR-548g	hsa-mir-548g	0	0	0	1	0	0	0	0	0	1	2
DNMT3B	hsa-miR-635	hsa-mir-635	0	1	0	0	0	0	1	0	0	0	2
DNMT3B	hsa-miR-548p	hsa-mir-548p	0	0	0	1	0	0	0	0	0	1	2
DNMT3B	hsa-miR-24	hsa-mir-24-1	0	1	0	0	0	0	0	0	0	1	2
DNMT3B	hsa-miR-452*	hsa-mir-452	1	0	0	1	0	0	0	0	0	0	2
DNMT3B	hsa-miR-892a	hsa-mir-892a	1	0	0	1	0	0	0	0	0	0	2
DNMT3B	hsa-miR-1305	hsa-mir-1305	0	0	0	1	0	0	0	0	0	1	2
DNMT3B	hsa-miR-511	hsa-mir-511-2	1	0	0	1	0	0	0	0	0	0	2
DNMT3B	hsa-miR-509-3-5p	hsa-mir-509-3	0	1	0	0	0	0	1	0	0	0	2
DNMT3B	hsa-miR-1305	hsa-mir-1305	0	0	0	1	0	0	0	0	0	1	2
DNMT3B	hsa-miR-30e*	hsa-mir-30e	1	0	0	1	0	0	0	0	0	0	2
DNMT3B	hsa-miR-1275	hsa-mir-1275	0	0	0	1	0	0	0	0	0	1	2
DNMT3B	hsa-miR-1207-3p	hsa-mir-1207	0	1	0	0	0	0	1	0	0	0	2
DNMT3B	hsa-miR-24-1*	hsa-mir-24-1	0	1	0	1	0	0	0	0	0	0	2
DNMT3B	hsa-miR-1254	hsa-mir-1254	0	1	0	0	0	0	1	0	0	0	2
DNMT3B	hsa-miR-646	hsa-mir-646	1	0	0	1	0	0	0	0	0	0	2
DNMT3B	hsa-miR-1275	hsa-mir-1275	0	0	0	1	0	0	0	0	0	1	2
DNMT3B	hsa-miR-511	hsa-mir-511-1	1	0	0	1	0	0	0	0	0	0	2
DNMT3B	hsa-miR-370	hsa-mir-370	1	0	0	0	0	0	0	0	0	1	2
DNMT3B	hsa-miR-646	hsa-mir-646	1	0	0	1	0	0	0	0	0	0	2
DNMT3B	hsa-miR-892a	hsa-mir-892a	1	0	0	1	0	0	0	0	0	0	2
DNMT3B	hsa-miR-384	hsa-mir-384	0	0	0	0	0	0	1	0	0	1	2
DNMT3B	hsa-miR-370	hsa-mir-370	1	0	0	0	0	0	0	0	0	1	2
DNMT3B	hsa-miR-138-1*	hsa-mir-138-1	0	1	0	1	0	0	0	0	0	0	2
DNMT3B	hsa-miR-412	hsa-mir-412	0	1	0	0	0	0	1	0	0	0	2
DNMT3B	hsa-miR-1323	hsa-mir-1323	0	0	0	1	0	0	0	0	0	1	2
DNMT3B	hsa-miR-555	hsa-mir-555	0	1	0	0	0	0	1	0	0	0	2
DNMT3B	hsa-miR-140-5p	hsa-mir-140	0	1	0	0	0	0	1	0	0	0	2
DNMT3B	hsa-miR-1228	hsa-mir-1228	0	0	0	1	0	0	0	0	0	1	2
DNMT3B	hsa-miR-548f	hsa-mir-548f-2	0	0	0	1	0	0	0	0	0	1	2
DNMT3B	hsa-miR-615-3p	hsa-mir-615	0	1	0	0	0	0	1	0	0	0	2
DNMT3B	hsa-miR-548o	hsa-mir-548o	0	0	0	1	0	0	0	0	0	1	2
DNMT3B	hsa-miR-604	hsa-mir-604	1	0	0	1	0	0	0	0	0	0	2
DNMT3B	hsa-miR-324-5p	hsa-mir-324	0	1	0	0	0	0	1	0	0	0	2
DNMT3B	hsa-miR-1274b	hsa-mir-1274b	0	0	0	1	0	0	0	0	0	1	2
DNMT3B	hsa-miR-770-5p	hsa-mir-770	0	1	0	0	0	0	1	0	0	0	2
DNMT3B	hsa-miR-548f	hsa-mir-548f-1	0	0	0	1	0	0	0	0	0	1	2
DNMT3B	hsa-miR-194*	hsa-mir-194-2	0	1	0	1	0	0	0	0	0	0	2
DNMT3B	hsa-miR-16	hsa-mir-16-2	0	1	0	0	0	0	1	0	0	0	2
DNMT3B	hsa-miR-146b-3p	hsa-mir-146b	0	0	0	1	0	0	0	0	0	1	2
DNMT3B	hsa-miR-548g	hsa-mir-548g	0	0	0	1	0	0	0	0	0	1	2
DNMT3B	hsa-miR-936	hsa-mir-936	0	1	0	0	0	0	1	0	0	0	2
DNMT3B	hsa-miR-487a	hsa-mir-487a	0	0	0	0	0	0	1	0	0	1	2
DNMT3B	hsa-miR-548f	hsa-mir-548f-1	0	0	0	1	0	0	0	0	0	1	2
DNMT3B	hsa-miR-511	hsa-mir-511-1	1	0	0	1	0	0	0	0	0	0	2
DNMT3B	hsa-miR-548p	hsa-mir-548p	0	0	0	1	0	0	0	0	0	1	2
DNMT3B	hsa-miR-335*	hsa-mir-335	0	1	0	1	0	0	0	0	0	0	2
DNMT3B	hsa-miR-106a*	hsa-mir-106a	1	1	0	0	0	0	0	0	0	0	2
DNMT3B	hsa-miR-1256	hsa-mir-1256	0	0	0	0	0	0	1	0	0	1	2
DNMT3B	hsa-miR-548g	hsa-mir-548g	0	0	0	1	0	0	0	0	0	1	2
DNMT3B	hsa-miR-26b*	hsa-mir-26b	1	0	0	0	1	0	0	0	0	0	2
DNMT3B	hsa-miR-24-2*	hsa-mir-24-2	0	1	0	1	0	0	0	0	0	0	2
DNMT3B	hsa-miR-548p	hsa-mir-548p	0	0	0	1	0	0	0	0	0	1	2
DNMT3B	hsa-miR-452	hsa-mir-452	1	0	0	1	0	0	0	0	0	0	2
DNMT3B	hsa-miR-181a-2*	hsa-mir-181a-2	0	1	0	1	0	0	0	0	0	0	2
DNMT3B	hsa-miR-30d*	hsa-mir-30d	1	0	0	1	0	0	0	0	0	0	2
DNMT3B	hsa-miR-26b*	hsa-mir-26b	1	0	0	0	1	0	0	0	0	0	2
DNMT3B	hsa-miR-511	hsa-mir-511-2	1	0	0	1	0	0	0	0	0	0	2
DNMT3B	hsa-miR-519e*	hsa-mir-519e	0	1	0	1	0	0	0	0	0	0	2
DNMT3B	hsa-miR-590-5p	hsa-mir-590	1	0	0	0	0	0	0	0	0	1	2
DNMT3B	hsa-miR-30a*	hsa-mir-30a	1	0	0	1	0	0	0	0	0	0	2
DNMT3B	hsa-miR-296-3p	hsa-mir-296	1	0	0	1	0	0	0	0	0	0	2
DNMT3B	hsa-miR-146a*	hsa-mir-146a	0	1	0	1	0	0	0	0	0	0	2
DNMT3B	hsa-miR-629*	hsa-mir-629	1	0	0	1	0	0	0	0	0	0	2
DNMT3B	hsa-miR-1301	hsa-mir-1301	0	0	0	1	0	0	0	0	0	1	2
DNMT3B	hsa-miR-15b	hsa-mir-15b	0	1	0	0	0	0	1	0	0	0	2
DNMT3B	hsa-miR-556-5p	hsa-mir-556	0	1	0	0	0	0	1	0	0	0	2
DNMT3B	hsa-miR-1200	hsa-mir-1200	0	0	0	1	0	0	0	0	0	1	2
DNMT3B	hsa-miR-580	hsa-mir-580	0	1	0	0	0	0	1	0	0	0	2
DNMT3B	hsa-miR-548f	hsa-mir-548f-3	0	0	0	1	0	0	0	0	0	1	2
DNMT3B	hsa-miR-1266	hsa-mir-1266	0	0	0	1	0	0	0	0	0	1	2
DNMT3B	hsa-miR-647	hsa-mir-647	0	1	0	0	0	0	1	0	0	0	2
DNMT3B	hsa-miR-335	hsa-mir-335	0	1	0	0	0	0	1	0	0	0	2
DNMT3B	hsa-miR-1283	hsa-mir-1283-2	0	0	0	1	0	0	0	0	0	1	2
DNMT3B	hsa-miR-509-5p	hsa-mir-509-2	0	1	0	0	0	0	1	0	0	0	2
DNMT3B	hsa-miR-548f	hsa-mir-548f-2	0	0	0	1	0	0	0	0	0	1	2
DNMT3B	hsa-miR-516b	hsa-mir-516b-1	0	0	0	0	0	0	1	0	0	1	2
DNMT3B	hsa-miR-1228	hsa-mir-1228	0	0	0	1	0	0	0	0	0	1	2
DNMT3B	hsa-miR-548o	hsa-mir-548o	0	0	0	1	0	0	0	0	0	1	2
DNMT3B	hsa-miR-942	hsa-mir-942	0	1	0	0	0	0	1	0	0	0	2
DNMT3B	hsa-miR-367*	hsa-mir-367	0	1	0	1	0	0	0	0	0	0	2
DNMT3B	hsa-miR-1913	hsa-mir-1913	0	1	0	1	0	0	0	0	0	0	2
DNMT3B	hsa-miR-604	hsa-mir-604	1	0	0	1	0	0	0	0	0	0	2
DNMT3B	hsa-miR-548f	hsa-mir-548f-2	0	0	0	1	0	0	0	0	0	1	2
DNMT3B	hsa-miR-511	hsa-mir-511-1	1	0	0	1	0	0	0	0	0	0	2
DNMT3B	hsa-miR-1274b	hsa-mir-1274b	0	0	0	1	0	0	0	0	0	1	2
DNMT3B	hsa-miR-183*	hsa-mir-183	1	1	0	0	0	0	0	0	0	0	2
DNMT3B	hsa-miR-199b-5p	hsa-mir-199b	0	0	0	1	0	0	0	0	0	1	2
DNMT3B	hsa-miR-548o	hsa-mir-548o	0	0	0	1	0	0	0	0	0	1	2
DNMT3B	hsa-miR-1299	hsa-mir-1299	0	0	0	0	0	0	1	0	0	1	2
DNMT3B	hsa-miR-149*	hsa-mir-149	1	0	0	1	0	0	0	0	0	0	2
DNMT3B	hsa-miR-1274b	hsa-mir-1274b	0	0	0	1	0	0	0	0	0	1	2
DNMT3B	hsa-miR-452*	hsa-mir-452	1	0	0	1	0	0	0	0	0	0	2
DNMT3B	hsa-miR-182*	hsa-mir-182	0	1	0	1	0	0	0	0	0	0	2
DNMT3B	hsa-miR-1321	hsa-mir-1321	0	1	0	0	0	0	1	0	0	0	2
DNMT3B	hsa-miR-432*	hsa-mir-432	1	1	0	0	0	0	0	0	0	0	2
DNMT3B	hsa-let-7b*	hsa-let-7b	1	0	0	1	0	0	0	0	0	0	2
DNMT3B	hsa-miR-1300	hsa-mir-1300	0	0	0	0	0	0	1	0	0	1	2
DNMT3B	hsa-miR-1323	hsa-mir-1323	0	0	0	1	0	0	0	0	0	1	2
DNMT3B	hsa-miR-511	hsa-mir-511-2	1	0	0	1	0	0	0	0	0	0	2
DNMT3B	hsa-miR-933	hsa-mir-933	1	0	0	0	0	0	1	0	0	0	2
DNMT3B	hsa-miR-1323	hsa-mir-1323	0	0	0	1	0	0	0	0	0	1	2
DNMT3B	hsa-miR-1228	hsa-mir-1228	0	0	0	1	0	0	0	0	0	1	2
DNMT3B	hsa-miR-633	hsa-mir-633	1	0	0	1	0	0	0	0	0	0	2
DNMT3B	hsa-miR-199a-3p	hsa-mir-199a-2	0	1	0	0	0	0	1	0	0	0	2
DNMT3B	hsa-miR-1283	hsa-mir-1283-1	0	0	0	1	0	0	0	0	0	1	2
DNMT3B	hsa-miR-513a-3p	hsa-mir-513a-2	0	1	0	0	0	0	1	0	0	0	2
DNMT3B	hsa-miR-432	hsa-mir-432	1	0	0	0	0	0	0	0	0	1	2
DNMT3B	hsa-miR-216b	hsa-mir-216b	1	0	0	1	0	0	0	0	0	0	2
DNMT3B	hsa-miR-663b	hsa-mir-663b	0	0	0	1	0	0	0	0	0	1	2
DNMT3B	hsa-miR-548f	hsa-mir-548f-4	0	0	0	1	0	0	0	0	0	1	2
DNMT3B	hsa-miR-1267	hsa-mir-1267	0	0	0	1	0	0	0	0	0	1	2
DNMT3B	hsa-miR-345	hsa-mir-345	0	1	0	0	0	0	1	0	0	0	2
DNMT3B	hsa-miR-548f	hsa-mir-548f-3	0	0	0	1	0	0	0	0	0	1	2
DNMT3B	hsa-miR-590-5p	hsa-mir-590	1	0	0	0	0	0	0	0	0	1	2
DNMT3B	hsa-miR-7	hsa-mir-7-1	0	1	0	0	0	0	0	0	0	1	2
DNMT3B	hsa-miR-1200	hsa-mir-1200	0	0	0	1	0	0	0	0	0	1	2
DNMT3B	hsa-miR-1266	hsa-mir-1266	0	0	0	1	0	0	0	0	0	1	2
DNMT3B	hsa-let-7a*	hsa-let-7a-1	0	1	0	1	0	0	0	0	0	0	2
DNMT3B	hsa-miR-1179	hsa-mir-1179	0	1	0	0	0	0	1	0	0	0	2
DNMT3B	hsa-miR-548f	hsa-mir-548f-3	0	0	0	1	0	0	0	0	0	1	2
DNMT3B	hsa-miR-511	hsa-mir-511-2	1	0	0	1	0	0	0	0	0	0	2
DNMT3B	hsa-miR-1283	hsa-mir-1283-2	0	0	0	1	0	0	0	0	0	1	2
DNMT3B	hsa-miR-1285	hsa-mir-1285-2	0	1	0	0	0	0	1	0	0	0	2
DNMT3B	hsa-miR-424*	hsa-mir-424	0	1	0	1	0	0	0	0	0	0	2
DNMT3B	hsa-miR-221*	hsa-mir-221	1	1	0	0	0	0	0	0	0	0	2
DNMT3B	hsa-miR-30a*	hsa-mir-30a	1	0	0	1	0	0	0	0	0	0	2
DNMT3B	hsa-miR-629*	hsa-mir-629	1	0	0	1	0	0	0	0	0	0	2
DNMT3B	hsa-miR-1266	hsa-mir-1266	0	0	0	1	0	0	0	0	0	1	2
DNMT3B	hsa-miR-548n	hsa-mir-548n	0	1	0	0	0	0	1	0	0	0	2
DNMT3B	hsa-miR-200c*	hsa-mir-200c	1	1	0	0	0	0	0	0	0	0	2
DNMT3B	hsa-miR-338-5p	hsa-mir-338	0	0	0	0	0	0	1	0	0	1	2
DNMT3B	hsa-miR-1283	hsa-mir-1283-2	0	0	0	1	0	0	0	0	0	1	2
DNMT3B	hsa-miR-520a-5p	hsa-mir-520a	1	0	0	0	0	0	1	0	0	0	2
DNMT3B	hsa-miR-875-5p	hsa-mir-875	0	0	0	0	0	0	1	0	0	1	2
DNMT3B	hsa-miR-629*	hsa-mir-629	1	0	0	1	0	0	0	0	0	0	2
DNMT3B	hsa-miR-1301	hsa-mir-1301	0	0	0	1	0	0	0	0	0	1	2
DNMT3B	hsa-miR-146b-3p	hsa-mir-146b	0	0	0	1	0	0	0	0	0	1	2
DNMT3B	hsa-miR-143	hsa-mir-143	0	0	0	0	0	0	1	0	0	1	2
DNMT3B	hsa-miR-1301	hsa-mir-1301	0	0	0	1	0	0	0	0	0	1	2
DNMT3B	hsa-miR-30e*	hsa-mir-30e	1	0	0	1	0	0	0	0	0	0	2
DNMT3B	hsa-miR-1200	hsa-mir-1200	0	0	0	1	0	0	0	0	0	1	2
DNMT3B	hsa-miR-888*	hsa-mir-888	0	1	0	0	0	0	0	0	0	0	1
DNMT3B	hsa-miR-183*	hsa-mir-183	1	0	0	0	0	0	0	0	0	0	1
DNMT3B	hsa-miR-185*	hsa-mir-185	1	0	0	0	0	0	0	0	0	0	1
DNMT3B	hsa-miR-432*	hsa-mir-432	1	0	0	0	0	0	0	0	0	0	1
DNMT3B	hsa-miR-23b*	hsa-mir-23b	0	1	0	0	0	0	0	0	0	0	1
DNMT3B	hsa-miR-933	hsa-mir-933	1	0	0	0	0	0	0	0	0	0	1
DNMT3B	hsa-miR-125b-2*	hsa-mir-125b-2	0	1	0	0	0	0	0	0	0	0	1
DNMT3B	hsa-miR-630	hsa-mir-630	0	1	0	0	0	0	0	0	0	0	1
DNMT3B	hsa-miR-378*	hsa-mir-378	0	1	0	0	0	0	0	0	0	0	1
DNMT3B	hsa-miR-1913	hsa-mir-1913	0	0	0	1	0	0	0	0	0	0	1
DNMT3B	hsa-let-7a*	hsa-let-7a-3	0	0	0	1	0	0	0	0	0	0	1
DNMT3B	hsa-miR-129*	hsa-mir-129-1	0	0	0	1	0	0	0	0	0	0	1
DNMT3B	hsa-miR-542-3p	hsa-mir-542	0	0	0	0	0	0	1	0	0	0	1
DNMT3B	hsa-miR-603	hsa-mir-603	1	0	0	0	0	0	0	0	0	0	1
DNMT3B	hsa-miR-7-1*	hsa-mir-7-1	0	1	0	0	0	0	0	0	0	0	1
DNMT3B	hsa-miR-93*	hsa-mir-93	0	0	0	1	0	0	0	0	0	0	1
DNMT3B	hsa-miR-550*	hsa-mir-550-1	0	0	0	1	0	0	0	0	0	0	1
DNMT3B	hsa-miR-1226*	hsa-mir-1226	0	1	0	0	0	0	0	0	0	0	1
DNMT3B	hsa-let-7e*	hsa-let-7e	1	0	0	0	0	0	0	0	0	0	1
DNMT3B	hsa-miR-337-5p	hsa-mir-337	0	0	0	0	0	0	1	0	0	0	1
DNMT3B	hsa-miR-24-1*	hsa-mir-24-1	0	0	0	1	0	0	0	0	0	0	1
DNMT3B	hsa-miR-1322	hsa-mir-1322	0	0	0	1	0	0	0	0	0	0	1
DNMT3B	hsa-miR-1287	hsa-mir-1287	0	1	0	0	0	0	0	0	0	0	1
DNMT3B	hsa-miR-222*	hsa-mir-222	1	0	0	0	0	0	0	0	0	0	1
DNMT3B	hsa-miR-525-3p	hsa-mir-525	0	0	0	0	0	0	1	0	0	0	1
DNMT3B	hsa-miR-424*	hsa-mir-424	0	0	0	1	0	0	0	0	0	0	1
DNMT3B	hsa-miR-106a*	hsa-mir-106a	1	0	0	0	0	0	0	0	0	0	1
DNMT3B	hsa-miR-1322	hsa-mir-1322	0	0	0	1	0	0	0	0	0	0	1
DNMT3B	hsa-miR-145*	hsa-mir-145	1	0	0	0	0	0	0	0	0	0	1
DNMT3B	hsa-miR-144	hsa-mir-144	0	0	0	0	0	0	1	0	0	0	1
DNMT3B	hsa-miR-1276	hsa-mir-1276	0	0	0	0	0	0	1	0	0	0	1
DNMT3B	hsa-miR-138-1*	hsa-mir-138-1	0	0	0	1	0	0	0	0	0	0	1
DNMT3B	hsa-miR-106a*	hsa-mir-106a	1	0	0	0	0	0	0	0	0	0	1
DNMT3B	hsa-miR-582-5p	hsa-mir-582	0	0	0	0	0	0	1	0	0	0	1
DNMT3B	hsa-miR-1205	hsa-mir-1205	0	0	0	0	0	0	1	0	0	0	1
DNMT3B	hsa-miR-145*	hsa-mir-145	1	0	0	0	0	0	0	0	0	0	1
DNMT3B	hsa-miR-625*	hsa-mir-625	1	0	0	0	0	0	0	0	0	0	1
DNMT3B	hsa-miR-339-3p	hsa-mir-339	0	0	0	0	0	0	1	0	0	0	1
DNMT3B	hsa-miR-19b-2*	hsa-mir-19b-2	0	1	0	0	0	0	0	0	0	0	1
DNMT3B	hsa-miR-562	hsa-mir-562	0	0	0	0	0	0	1	0	0	0	1
DNMT3B	hsa-miR-221*	hsa-mir-221	1	0	0	0	0	0	0	0	0	0	1
DNMT3B	hsa-miR-520g	hsa-mir-520g	0	1	0	0	0	0	0	0	0	0	1
DNMT3B	hsa-miR-200c*	hsa-mir-200c	1	0	0	0	0	0	0	0	0	0	1
DNMT3B	hsa-miR-509-5p	hsa-mir-509-1	0	1	0	0	0	0	0	0	0	0	1
DNMT3B	hsa-miR-520a-5p	hsa-mir-520a	1	0	0	0	0	0	0	0	0	0	1
DNMT3B	hsa-miR-939	hsa-mir-939	1	0	0	0	0	0	0	0	0	0	1
DNMT3B	hsa-miR-551b*	hsa-mir-551b	0	0	0	1	0	0	0	0	0	0	1
DNMT3B	hsa-miR-99b*	hsa-mir-99b	0	1	0	0	0	0	0	0	0	0	1
DNMT3B	hsa-miR-550*	hsa-mir-550-2	0	0	0	1	0	0	0	0	0	0	1
DNMT3B	hsa-let-7c*	hsa-let-7c	1	0	0	0	0	0	0	0	0	0	1
DNMT3B	hsa-miR-744	hsa-mir-744	0	0	0	0	0	0	1	0	0	0	1
DNMT3B	hsa-miR-335*	hsa-mir-335	0	0	0	1	0	0	0	0	0	0	1
DNMT3B	hsa-miR-624*	hsa-mir-624	1	0	0	0	0	0	0	0	0	0	1
DNMT3B	hsa-miR-151-5p	hsa-mir-151	0	0	0	0	0	0	1	0	0	0	1
DNMT3B	hsa-miR-21*	hsa-mir-21	1	0	0	0	0	0	0	0	0	0	1
DNMT3B	hsa-miR-24-2*	hsa-mir-24-2	0	0	0	1	0	0	0	0	0	0	1
DNMT3B	hsa-miR-505*	hsa-mir-505	0	0	0	1	0	0	0	0	0	0	1
DNMT3B	hsa-miR-1913	hsa-mir-1913	0	0	0	1	0	0	0	0	0	0	1
DNMT3B	hsa-miR-876-3p	hsa-mir-876	0	0	0	0	0	0	1	0	0	0	1
DNMT3B	hsa-miR-183*	hsa-mir-183	1	0	0	0	0	0	0	0	0	0	1
DNMT3B	hsa-miR-1182	hsa-mir-1182	0	0	0	0	0	0	1	0	0	0	1
DNMT3B	hsa-miR-1913	hsa-mir-1913	0	0	0	1	0	0	0	0	0	0	1
DNMT3B	hsa-miR-185*	hsa-mir-185	1	0	0	0	0	0	0	0	0	0	1
DNMT3B	hsa-miR-1909	hsa-mir-1909	0	1	0	0	0	0	0	0	0	0	1
DNMT3B	hsa-miR-34a	hsa-mir-34a	0	0	0	0	0	0	0	1	0	0	1
DNMT3B	hsa-miR-92b*	hsa-mir-92b	1	0	0	0	0	0	0	0	0	0	1
DNMT3B	hsa-miR-146a*	hsa-mir-146a	0	0	0	1	0	0	0	0	0	0	1
DNMT3B	hsa-miR-183*	hsa-mir-183	1	0	0	0	0	0	0	0	0	0	1
DNMT3B	hsa-miR-432*	hsa-mir-432	1	0	0	0	0	0	0	0	0	0	1
DNMT3B	hsa-miR-583	hsa-mir-583	0	0	0	0	0	0	1	0	0	0	1
DNMT3B	hsa-let-7f-2*	hsa-let-7f-2	0	1	0	0	0	0	0	0	0	0	1
DNMT3B	hsa-miR-376c	hsa-mir-376c	0	0	0	0	0	0	1	0	0	0	1
DNMT3B	hsa-miR-194*	hsa-mir-194-2	0	0	0	1	0	0	0	0	0	0	1
DNMT3B	hsa-miR-185*	hsa-mir-185	1	0	0	0	0	0	0	0	0	0	1
DNMT3B	hsa-miR-933	hsa-mir-933	1	0	0	0	0	0	0	0	0	0	1
DNMT3B	hsa-let-7e*	hsa-let-7e	1	0	0	0	0	0	0	0	0	0	1
DNMT3B	hsa-miR-497*	hsa-mir-497	0	1	0	0	0	0	0	0	0	0	1
DNMT3B	hsa-miR-222*	hsa-mir-222	1	0	0	0	0	0	0	0	0	0	1
DNMT3B	hsa-miR-374b*	hsa-mir-374b	0	1	0	0	0	0	0	0	0	0	1
DNMT3B	hsa-miR-517*	hsa-mir-517c	0	1	0	0	0	0	0	0	0	0	1
DNMT3B	hsa-miR-525-5p	hsa-mir-525	1	0	0	0	0	0	0	0	0	0	1
DNMT3B	hsa-miR-27b*	hsa-mir-27b	0	1	0	0	0	0	0	0	0	0	1
DNMT3B	hsa-miR-569	hsa-mir-569	0	1	0	0	0	0	0	0	0	0	1
DNMT3B	hsa-miR-188-3p	hsa-mir-188	0	0	0	0	1	0	0	0	0	0	1
DNMT3B	hsa-miR-340*	hsa-mir-340	0	1	0	0	0	0	0	0	0	0	1
DNMT3B	hsa-miR-18a*	hsa-mir-18a	0	0	0	1	0	0	0	0	0	0	1
DNMT3B	hsa-miR-367*	hsa-mir-367	0	0	0	1	0	0	0	0	0	0	1
DNMT3B	hsa-miR-625*	hsa-mir-625	1	0	0	0	0	0	0	0	0	0	1
DNMT3B	hsa-miR-214*	hsa-mir-214	0	0	0	1	0	0	0	0	0	0	1
DNMT3B	hsa-miR-550*	hsa-mir-550-2	0	0	0	1	0	0	0	0	0	0	1
DNMT3B	hsa-miR-181a-2*	hsa-mir-181a-2	0	0	0	1	0	0	0	0	0	0	1
DNMT3B	hsa-let-7c*	hsa-let-7c	1	0	0	0	0	0	0	0	0	0	1
DNMT3B	hsa-let-7g*	hsa-let-7g	1	0	0	0	0	0	0	0	0	0	1
DNMT3B	hsa-miR-136*	hsa-mir-136	0	0	0	1	0	0	0	0	0	0	1
DNMT3B	hsa-miR-551b*	hsa-mir-551b	0	0	0	1	0	0	0	0	0	0	1
DNMT3B	hsa-miR-221*	hsa-mir-221	1	0	0	0	0	0	0	0	0	0	1
DNMT3B	hsa-miR-548b-3p	hsa-mir-548b	0	0	0	0	0	0	1	0	0	0	1
DNMT3B	hsa-miR-377*	hsa-mir-377	1	0	0	0	0	0	0	0	0	0	1
DNMT3B	hsa-miR-129*	hsa-mir-129-1	0	0	0	1	0	0	0	0	0	0	1
DNMT3B	hsa-let-7c*	hsa-let-7c	1	0	0	0	0	0	0	0	0	0	1
DNMT3B	hsa-miR-200c*	hsa-mir-200c	1	0	0	0	0	0	0	0	0	0	1
DNMT3B	hsa-miR-1912	hsa-mir-1912	0	1	0	0	0	0	0	0	0	0	1
DNMT3B	hsa-miR-526a	hsa-mir-526a-2	0	0	0	0	0	0	0	1	0	0	1
DNMT3B	hsa-let-7f-1*	hsa-let-7f-1	0	0	0	1	0	0	0	0	0	0	1
DNMT3B	hsa-miR-105	hsa-mir-105-2	0	0	0	0	0	0	1	0	0	0	1
DNMT3B	hsa-miR-221*	hsa-mir-221	1	0	0	0	0	0	0	0	0	0	1
DNMT3B	hsa-miR-520a-5p	hsa-mir-520a	1	0	0	0	0	0	0	0	0	0	1
DNMT3B	hsa-miR-578	hsa-mir-578	0	0	0	0	0	0	1	0	0	0	1
DNMT3B	hsa-miR-628-3p	hsa-mir-628	0	0	0	0	0	0	1	0	0	0	1
DNMT3B	hsa-miR-200c*	hsa-mir-200c	1	0	0	0	0	0	0	0	0	0	1
DNMT3B	hsa-miR-939	hsa-mir-939	1	0	0	0	0	0	0	0	0	0	1
DNMT3B	hsa-miR-593	hsa-mir-593	0	0	0	0	0	0	1	0	0	0	1
DNMT3B	hsa-miR-23a*	hsa-mir-23a	0	1	0	0	0	0	0	0	0	0	1
DNMT3B	hsa-miR-93*	hsa-mir-93	0	0	0	1	0	0	0	0	0	0	1
DNMT3B	hsa-miR-648	hsa-mir-648	0	0	0	0	0	0	1	0	0	0	1
DNMT3B	hsa-miR-21*	hsa-mir-21	1	0	0	0	0	0	0	0	0	0	1
DNMT3B	hsa-miR-200b*	hsa-mir-200b	1	0	0	0	0	0	0	0	0	0	1
DNMT3B	hsa-miR-7-2*	hsa-mir-7-2	0	1	0	0	0	0	0	0	0	0	1
DNMT3B	hsa-miR-520h	hsa-mir-520h	0	1	0	0	0	0	0	0	0	0	1
DNMT3B	hsa-miR-92b*	hsa-mir-92b	1	0	0	0	0	0	0	0	0	0	1
DNMT3B	hsa-miR-128	hsa-mir-128-1	0	1	0	0	0	0	0	0	0	0	1
DNMT3B	hsa-miR-1259	hsa-mir-1259	0	0	0	1	0	0	0	0	0	0	1
DNMT3B	hsa-miR-634	hsa-mir-634	0	1	0	0	0	0	0	0	0	0	1
DNMT3B	hsa-miR-411	hsa-mir-411	0	0	0	0	0	0	1	0	0	0	1
DNMT3B	hsa-miR-432*	hsa-mir-432	1	0	0	0	0	0	0	0	0	0	1
DNMT3B	hsa-miR-409-3p	hsa-mir-409	0	0	0	0	0	0	1	0	0	0	1
DNMT3B	hsa-miR-99a*	hsa-mir-99a	0	1	0	0	0	0	0	0	0	0	1
DNMT3B	hsa-let-7a*	hsa-let-7a-1	0	0	0	1	0	0	0	0	0	0	1
DNMT3B	hsa-miR-424*	hsa-mir-424	0	0	0	1	0	0	0	0	0	0	1
DNMT3B	hsa-miR-933	hsa-mir-933	1	0	0	0	0	0	0	0	0	0	1
DNMT3B	hsa-miR-1262	hsa-mir-1262	0	0	0	0	0	0	1	0	0	0	1
DNMT3B	hsa-miR-31*	hsa-mir-31	1	0	0	0	0	0	0	0	0	0	1
DNMT3B	hsa-miR-519a	hsa-mir-519a-2	0	0	0	0	0	0	1	0	0	0	1
DNMT3B	hsa-miR-182*	hsa-mir-182	0	0	0	1	0	0	0	0	0	0	1
DNMT3B	hsa-let-7e*	hsa-let-7e	1	0	0	0	0	0	0	0	0	0	1
DNMT3B	hsa-let-7i*	hsa-let-7i	1	0	0	0	0	0	0	0	0	0	1
DNMT3B	hsa-miR-519b-3p	hsa-mir-519b	0	0	0	0	0	0	1	0	0	0	1
DNMT3B	hsa-miR-138-1*	hsa-mir-138-1	0	0	0	1	0	0	0	0	0	0	1
DNMT3B	hsa-miR-222*	hsa-mir-222	1	0	0	0	0	0	0	0	0	0	1
DNMT3B	hsa-miR-320c	hsa-mir-320c-2	0	0	0	0	0	0	1	0	0	0	1
DNMT3B	hsa-miR-379*	hsa-mir-379	1	0	0	0	0	0	0	0	0	0	1
DNMT3B	hsa-miR-1278	hsa-mir-1278	0	0	0	0	0	0	1	0	0	0	1
DNMT3B	hsa-let-7e*	hsa-let-7e	1	0	0	0	0	0	0	0	0	0	1
DNMT3B	hsa-miR-1914	hsa-mir-1914	0	1	0	0	0	0	0	0	0	0	1
DNMT3B	hsa-miR-222*	hsa-mir-222	1	0	0	0	0	0	0	0	0	0	1
DNMT3B	hsa-miR-550*	hsa-mir-550-1	0	0	0	1	0	0	0	0	0	0	1
DNMT3B	hsa-miR-525-5p	hsa-mir-525	1	0	0	0	0	0	0	0	0	0	1
DNMT3B	hsa-miR-410	hsa-mir-410	0	0	0	0	0	0	1	0	0	0	1
DNMT3B	hsa-miR-16	hsa-mir-16-1	0	1	0	0	0	0	0	0	0	0	1
DNMT3B	hsa-miR-320b	hsa-mir-320b-2	0	0	0	0	0	0	1	0	0	0	1
DNMT3B	hsa-miR-505*	hsa-mir-505	0	0	0	1	0	0	0	0	0	0	1
DNMT3B	hsa-miR-188-3p	hsa-mir-188	0	0	0	0	1	0	0	0	0	0	1
DNMT3B	hsa-miR-122	hsa-mir-122	0	0	0	0	0	0	1	0	0	0	1
DNMT3B	hsa-miR-20b*	hsa-mir-20b	0	1	0	0	0	0	0	0	0	0	1
DNMT3B	hsa-miR-526b*	hsa-mir-526b	0	1	0	0	0	0	0	0	0	0	1
DNMT3B	hsa-let-7g*	hsa-let-7g	1	0	0	0	0	0	0	0	0	0	1
DNMT3B	hsa-miR-377*	hsa-mir-377	1	0	0	0	0	0	0	0	0	0	1
DNMT3B	hsa-miR-545*	hsa-mir-545	0	1	0	0	0	0	0	0	0	0	1
DNMT3B	hsa-let-7a*	hsa-let-7a-1	0	0	0	1	0	0	0	0	0	0	1
DNMT3B	hsa-miR-675b	hsa-mir-675b	0	1	0	0	0	0	0	0	0	0	1
DNMT3B	hsa-miR-640	hsa-mir-640	0	0	0	0	0	0	1	0	0	0	1
DNMT3B	hsa-miR-24-1*	hsa-mir-24-1	0	0	0	1	0	0	0	0	0	0	1
DNMT3B	hsa-miR-136*	hsa-mir-136	0	0	0	1	0	0	0	0	0	0	1
DNMT3B	hsa-miR-520a-5p	hsa-mir-520a	1	0	0	0	0	0	0	0	0	0	1
DNMT3B	hsa-miR-451	hsa-mir-451	0	0	0	0	0	0	1	0	0	0	1
DNMT3B	hsa-miR-29b-2*	hsa-mir-29b-2	0	1	0	0	0	0	0	0	0	0	1
DNMT3B	hsa-miR-181a-2*	hsa-mir-181a-2	0	0	0	1	0	0	0	0	0	0	1
DNMT3B	hsa-miR-488	hsa-mir-488	0	0	0	0	0	0	1	0	0	0	1
DNMT3B	hsa-miR-1259	hsa-mir-1259	0	0	0	1	0	0	0	0	0	0	1
DNMT3B	hsa-miR-939	hsa-mir-939	1	0	0	0	0	0	0	0	0	0	1
DNMT3B	hsa-miR-541	hsa-mir-541	0	0	0	0	0	0	1	0	0	0	1
DNMT3B	hsa-let-7f-1*	hsa-let-7f-1	0	0	0	1	0	0	0	0	0	0	1
DNMT3B	hsa-miR-519e*	hsa-mir-519e	0	0	0	1	0	0	0	0	0	0	1
DNMT3B	hsa-miR-32*	hsa-mir-32	1	0	0	0	0	0	0	0	0	0	1
DNMT3B	hsa-miR-1248	hsa-mir-1248	0	0	0	0	0	0	1	0	0	0	1
DNMT3B	hsa-miR-1259	hsa-mir-1259	0	0	0	1	0	0	0	0	0	0	1
DNMT3B	hsa-miR-21*	hsa-mir-21	1	0	0	0	0	0	0	0	0	0	1
DNMT3B	hsa-miR-30b*	hsa-mir-30b	1	0	0	0	0	0	0	0	0	0	1
DNMT3B	hsa-miR-548k	hsa-mir-548k	0	0	0	0	0	0	1	0	0	0	1
DNMT3B	hsa-miR-146a*	hsa-mir-146a	0	0	0	1	0	0	0	0	0	0	1
DNMT3B	hsa-miR-93*	hsa-mir-93	0	0	0	1	0	0	0	0	0	0	1
DNMT3B	hsa-miR-505*	hsa-mir-505	0	0	0	1	0	0	0	0	0	0	1
DNMT3B	hsa-miR-200b*	hsa-mir-200b	1	0	0	0	0	0	0	0	0	0	1
DNMT3B	hsa-miR-320d	hsa-mir-320d-2	0	0	0	0	0	0	1	0	0	0	1
DNMT3B	hsa-miR-431*	hsa-mir-431	1	0	0	0	0	0	0	0	0	0	1
DNMT3B	hsa-miR-186	hsa-mir-186	0	0	0	0	0	0	1	0	0	0	1
DNMT3B	hsa-miR-194*	hsa-mir-194-2	0	0	0	1	0	0	0	0	0	0	1
DNMT3B	hsa-miR-21*	hsa-mir-21	1	0	0	0	0	0	0	0	0	0	1
DNMT3B	hsa-miR-1914*	hsa-mir-1914	0	1	0	0	0	0	0	0	0	0	1
DNMT3B	hsa-miR-624*	hsa-mir-624	1	0	0	0	0	0	0	0	0	0	1
DNMT3B	hsa-miR-18a*	hsa-mir-18a	0	0	0	1	0	0	0	0	0	0	1
DNMT3B	hsa-miR-320a	hsa-mir-320a	0	0	0	0	0	0	1	0	0	0	1
DNMT3B	hsa-miR-214*	hsa-mir-214	0	0	0	1	0	0	0	0	0	0	1
DNMT3B	hsa-miR-200b*	hsa-mir-200b	1	0	0	0	0	0	0	0	0	0	1
DNMT3B	hsa-miR-92b*	hsa-mir-92b	1	0	0	0	0	0	0	0	0	0	1
DNMT3B	hsa-miR-193a-5p	hsa-mir-193a	0	0	0	0	0	0	1	0	0	0	1
DNMT3B	hsa-miR-335*	hsa-mir-335	0	0	0	1	0	0	0	0	0	0	1
DNMT3B	hsa-miR-362-5p	hsa-mir-362	0	0	0	0	0	0	1	0	0	0	1
DNMT3B	hsa-miR-31*	hsa-mir-31	1	0	0	0	0	0	0	0	0	0	1
DNMT3B	hsa-miR-517*	hsa-mir-517a	0	1	0	0	0	0	0	0	0	0	1
DNMT3B	hsa-let-7i*	hsa-let-7i	1	0	0	0	0	0	0	0	0	0	1
DNMT3B	hsa-miR-10b*	hsa-mir-10b	0	1	0	0	0	0	0	0	0	0	1
DNMT3B	hsa-miR-379*	hsa-mir-379	1	0	0	0	0	0	0	0	0	0	1
DNMT3B	hsa-miR-223*	hsa-mir-223	0	1	0	0	0	0	0	0	0	0	1
DNMT3B	hsa-miR-541*	hsa-mir-541	0	0	0	1	0	0	0	0	0	0	1
DNMT3B	hsa-miR-603	hsa-mir-603	1	0	0	0	0	0	0	0	0	0	1
DNMT3B	hsa-miR-517a	hsa-mir-517a	0	0	0	0	0	0	1	0	0	0	1
DNMT3B	hsa-miR-639	hsa-mir-639	0	0	0	0	0	0	1	0	0	0	1
DNMT3B	hsa-miR-24-2*	hsa-mir-24-2	0	0	0	1	0	0	0	0	0	0	1
DNMT3B	hsa-miR-138-1*	hsa-mir-138-1	0	0	0	1	0	0	0	0	0	0	1
DNMT3B	hsa-miR-525-5p	hsa-mir-525	1	0	0	0	0	0	0	0	0	0	1
DNMT3B	hsa-miR-758	hsa-mir-758	0	0	0	0	0	0	1	0	0	0	1
DNMT3B	hsa-miR-182*	hsa-mir-182	0	0	0	1	0	0	0	0	0	0	1
DNMT3B	hsa-miR-188-3p	hsa-mir-188	0	0	0	0	1	0	0	0	0	0	1
DNMT3B	hsa-miR-145*	hsa-mir-145	1	0	0	0	0	0	0	0	0	0	1
DNMT3B	hsa-miR-1293	hsa-mir-1293	0	0	0	0	0	0	1	0	0	0	1
DNMT3B	hsa-let-7g*	hsa-let-7g	1	0	0	0	0	0	0	0	0	0	1
DNMT3B	hsa-miR-664*	hsa-mir-664	0	1	0	0	0	0	0	0	0	0	1
DNMT3B	hsa-miR-526b	hsa-mir-526b	0	0	0	0	0	0	1	0	0	0	1
DNMT3B	hsa-miR-548l	hsa-mir-548l	0	0	0	0	0	0	1	0	0	0	1
DNMT3B	hsa-miR-551b*	hsa-mir-551b	0	0	0	1	0	0	0	0	0	0	1
DNMT3B	hsa-miR-377*	hsa-mir-377	1	0	0	0	0	0	0	0	0	0	1
DNMT3B	hsa-miR-1915*	hsa-mir-1915	0	1	0	0	0	0	0	0	0	0	1
DNMT3B	hsa-miR-625*	hsa-mir-625	1	0	0	0	0	0	0	0	0	0	1
DNMT3B	hsa-miR-223	hsa-mir-223	0	0	0	0	0	0	1	0	0	0	1
DNMT3B	hsa-miR-367*	hsa-mir-367	0	0	0	1	0	0	0	0	0	0	1
DNMT3B	hsa-let-7g*	hsa-let-7g	1	0	0	0	0	0	0	0	0	0	1
DNMT3B	hsa-miR-550*	hsa-mir-550-2	0	0	0	1	0	0	0	0	0	0	1
DNMT3B	hsa-miR-517c	hsa-mir-517c	0	0	0	0	0	0	1	0	0	0	1
DNMT3B	hsa-miR-574-5p	hsa-mir-574	0	0	0	0	0	0	1	0	0	0	1
DNMT3B	hsa-miR-377*	hsa-mir-377	1	0	0	0	0	0	0	0	0	0	1
DNMT3B	hsa-let-7a*	hsa-let-7a-1	0	0	0	1	0	0	0	0	0	0	1
DNMT3B	hsa-miR-32*	hsa-mir-32	1	0	0	0	0	0	0	0	0	0	1
DNMT3B	hsa-miR-30b*	hsa-mir-30b	1	0	0	0	0	0	0	0	0	0	1
DNMT3B	hsa-miR-187*	hsa-mir-187	0	1	0	0	0	0	0	0	0	0	1
DNMT3B	hsa-miR-513a-3p	hsa-mir-513a-1	0	1	0	0	0	0	0	0	0	0	1
DNMT3B	hsa-miR-431*	hsa-mir-431	1	0	0	0	0	0	0	0	0	0	1
DNMT3B	hsa-miR-624*	hsa-mir-624	1	0	0	0	0	0	0	0	0	0	1
DNMT3B	hsa-miR-143*	hsa-mir-143	0	1	0	0	0	0	0	0	0	0	1
DNMT3B	hsa-miR-200a*	hsa-mir-200a	0	1	0	0	0	0	0	0	0	0	1
DNMT3B	hsa-miR-373*	hsa-mir-373	0	1	0	0	0	0	0	0	0	0	1
DNMT3B	hsa-miR-524-3p	hsa-mir-524	0	0	0	0	0	0	1	0	0	0	1
DNMT3B	hsa-miR-1252	hsa-mir-1252	0	0	0	0	0	0	1	0	0	0	1
DNMT3B	hsa-miR-541*	hsa-mir-541	0	0	0	1	0	0	0	0	0	0	1
DNMT3B	hsa-miR-146a*	hsa-mir-146a	0	0	0	1	0	0	0	0	0	0	1
DNMT3B	hsa-miR-92b*	hsa-mir-92b	1	0	0	0	0	0	0	0	0	0	1
DNMT3B	hsa-let-7f-1*	hsa-let-7f-1	0	0	0	1	0	0	0	0	0	0	1
DNMT3B	hsa-miR-199a-3p	hsa-mir-199a-1	0	1	0	0	0	0	0	0	0	0	1
DNMT3B	hsa-let-7a*	hsa-let-7a-3	0	0	0	1	0	0	0	0	0	0	1
DNMT3B	hsa-miR-194*	hsa-mir-194-2	0	0	0	1	0	0	0	0	0	0	1
DNMT3B	hsa-miR-326	hsa-mir-326	0	0	0	0	0	0	1	0	0	0	1
DNMT3B	hsa-miR-18a*	hsa-mir-18a	0	0	0	1	0	0	0	0	0	0	1
DNMT3B	hsa-miR-129*	hsa-mir-129-1	0	0	0	1	0	0	0	0	0	0	1
DNMT3B	hsa-miR-1285	hsa-mir-1285-1	0	1	0	0	0	0	0	0	0	0	1
DNMT3B	hsa-miR-220c	hsa-mir-220c	0	0	0	0	0	0	1	0	0	0	1
DNMT3B	hsa-miR-335*	hsa-mir-335	0	0	0	1	0	0	0	0	0	0	1
DNMT3B	hsa-miR-31*	hsa-mir-31	1	0	0	0	0	0	0	0	0	0	1
DNMT3B	hsa-miR-185*	hsa-mir-185	1	0	0	0	0	0	0	0	0	0	1
DNMT3B	hsa-let-7i*	hsa-let-7i	1	0	0	0	0	0	0	0	0	0	1
DNMT3B	hsa-miR-576-5p	hsa-mir-576	0	0	0	0	0	0	1	0	0	0	1
DNMT3B	hsa-miR-181a-2*	hsa-mir-181a-2	0	0	0	1	0	0	0	0	0	0	1
DNMT3B	hsa-miR-31*	hsa-mir-31	1	0	0	0	0	0	0	0	0	0	1
DNMT3B	hsa-miR-379*	hsa-mir-379	1	0	0	0	0	0	0	0	0	0	1
DNMT3B	hsa-miR-1915	hsa-mir-1915	0	1	0	0	0	0	0	0	0	0	1
DNMT3B	hsa-miR-24-1*	hsa-mir-24-1	0	0	0	1	0	0	0	0	0	0	1
DNMT3B	hsa-miR-224	hsa-mir-224	0	0	0	0	0	0	1	0	0	0	1
DNMT3B	hsa-miR-541*	hsa-mir-541	0	0	0	1	0	0	0	0	0	0	1
DNMT3B	hsa-let-7i*	hsa-let-7i	1	0	0	0	0	0	0	0	0	0	1
DNMT3B	hsa-miR-519e*	hsa-mir-519e	0	0	0	1	0	0	0	0	0	0	1
DNMT3B	hsa-miR-603	hsa-mir-603	1	0	0	0	0	0	0	0	0	0	1
DNMT3B	hsa-miR-581	hsa-mir-581	0	0	0	0	0	0	1	0	0	0	1
DNMT3B	hsa-miR-19a*	hsa-mir-19a	0	1	0	0	0	0	0	0	0	0	1
DNMT3B	hsa-miR-566	hsa-mir-566	0	0	0	0	0	0	1	0	0	0	1
DNMT3B	hsa-miR-424*	hsa-mir-424	0	0	0	1	0	0	0	0	0	0	1
DNMT3B	hsa-miR-379*	hsa-mir-379	1	0	0	0	0	0	0	0	0	0	1
DNMT3B	hsa-miR-106a*	hsa-mir-106a	1	0	0	0	0	0	0	0	0	0	1
DNMT3B	hsa-miR-517*	hsa-mir-517b	0	1	0	0	0	0	0	0	0	0	1
DNMT3B	hsa-miR-145*	hsa-mir-145	1	0	0	0	0	0	0	0	0	0	1
DNMT3B	hsa-miR-15b*	hsa-mir-15b	0	1	0	0	0	0	0	0	0	0	1
DNMT3B	hsa-miR-625*	hsa-mir-625	1	0	0	0	0	0	0	0	0	0	1
DNMT3B	hsa-miR-593*	hsa-mir-593	0	1	0	0	0	0	0	0	0	0	1
DNMT3B	hsa-let-7a*	hsa-let-7a-3	0	0	0	1	0	0	0	0	0	0	1
DNMT3B	hsa-miR-302a*	hsa-mir-302a	0	1	0	0	0	0	0	0	0	0	1
DNMT3B	hsa-miR-550*	hsa-mir-550-1	0	0	0	1	0	0	0	0	0	0	1
DNMT3B	hsa-miR-1322	hsa-mir-1322	0	0	0	1	0	0	0	0	0	0	1
DNMT3B	hsa-miR-654-5p	hsa-mir-654	0	0	0	0	0	0	1	0	0	0	1
DNMT3B	hsa-miR-27a*	hsa-mir-27a	0	1	0	0	0	0	0	0	0	0	1
DNMT3B	hsa-miR-1281	hsa-mir-1281	0	0	0	0	0	0	1	0	0	0	1
DNMT3B	hsa-miR-532-3p	hsa-mir-532	0	0	0	0	0	0	1	0	0	0	1
DNMT3B	hsa-let-7c*	hsa-let-7c	1	0	0	0	0	0	0	0	0	0	1
DNMT3B	hsa-miR-330-5p	hsa-mir-330	0	0	0	0	0	0	1	0	0	0	1
DNMT3B	hsa-miR-367*	hsa-mir-367	0	0	0	1	0	0	0	0	0	0	1
DNMT3B	hsa-miR-519c-3p	hsa-mir-519c	0	0	0	0	0	0	1	0	0	0	1
DNMT3B	hsa-miR-519e*	hsa-mir-519e	0	0	0	1	0	0	0	0	0	0	1
DNMT3B	hsa-miR-32*	hsa-mir-32	1	0	0	0	0	0	0	0	0	0	1
DNMT3B	hsa-miR-30b*	hsa-mir-30b	1	0	0	0	0	0	0	0	0	0	1
DNMT3B	hsa-miR-1197	hsa-mir-1197	0	1	0	0	0	0	0	0	0	0	1
DNMT3B	hsa-miR-325	hsa-mir-325	0	0	0	0	0	0	1	0	0	0	1
DNMT3B	hsa-miR-182*	hsa-mir-182	0	0	0	1	0	0	0	0	0	0	1
DNMT3B	hsa-miR-136*	hsa-mir-136	0	0	0	1	0	0	0	0	0	0	1
DNMT3B	hsa-miR-32*	hsa-mir-32	1	0	0	0	0	0	0	0	0	0	1
DNMT3B	hsa-miR-431*	hsa-mir-431	1	0	0	0	0	0	0	0	0	0	1
DNMT3B	hsa-miR-612	hsa-mir-612	0	0	0	0	0	0	1	0	0	0	1
DNMT3B	hsa-miR-24-2*	hsa-mir-24-2	0	0	0	1	0	0	0	0	0	0	1
DNMT3B	hsa-miR-1237	hsa-mir-1237	0	0	0	0	0	0	1	0	0	0	1
DNMT3B	hsa-miR-30b*	hsa-mir-30b	1	0	0	0	0	0	0	0	0	0	1
DNMT3B	hsa-miR-624*	hsa-mir-624	1	0	0	0	0	0	0	0	0	0	1
DNMT3B	hsa-miR-19b-1*	hsa-mir-19b-1	0	1	0	0	0	0	0	0	0	0	1
DNMT3B	hsa-miR-564	hsa-mir-564	0	0	0	0	0	0	1	0	0	0	1
DNMT3B	hsa-miR-431*	hsa-mir-431	1	0	0	0	0	0	0	0	0	0	1
